# Supplementary material for: Elastin stabilization prevents impaired biomechanics in human pulmonary arteries and pulmonary hypertension in rats with left heart disease
Source: Nat Commun. 2023 Jul 21;14:4416. doi: 10.1038/s41467-023-39934-z (PMC10362055; doi:10.1038/s41467-023-39934-z)
Supplement: Supplementary file 7 — Source Data [file 41467_2023_39934_MOESM7_ESM.xlsx]

## Sheet: Fig. 1
Figure 1b																					Figure 1e
	PAP m, mm Hg			PCWP, mm Hg			TPG, mmHg			CO, l/min			CI, l/min/m2			PVR							E 0.5, MPa					εt 1MPA
Study group	LHD w/o PH	PH-LHD		LHD w/o PH	PH-LHD		LHD w/o PH	PH-LHD		LHD w/o PH	PH-LHD		LHD w/o PH	PH-LHD		LHD w/o PH	PH-LHD				Study group		Donor	LHD w/o PH	PH-LHD	PAH		Donor	LHD w/o PH	PH-LHD	PAH
Patients	n=28	n=22		n=23	n=19		n=23	n=19		n=18	n=15		n=24	n=19		n=15	n=13				Patient samples		n=26	n=28	n=22	n=4		n=22	n=24	n=22	n=4
	13	42		8	29		5	13		7.8	2.9		2.2	1.8		112.821	139.905						0.820643	0.553439	1.80009	0.822274		0.519675	0.566996	0.437059	0.537143
	10	30		5	19		5	11		6.9	6.29		3	3		93.3333	146.667						0.184657	0.364994	1.4657	1.60936		0.501897	0.518206	0.460701	0.456017
	18	26		14	15		10	11		6	6		3.5	2.3		48	133.333						0.987498	0.144077	3.48091	0.72613		0.430659	0.45803	0.352221	0.534253
	18	26		8	20		5	6		5	3.6		3.1	2.1		102.564	130.233						2.16546	0.287406	2.29656	0.507705		0.526991	0.500401	0.407931
	17	34		12	27		11	7		3.9	4.3		3.1	2.1		140.351	173.913						0.35612	0.871891	6.21657			0.427444	0.534253	0.289532
	22	55		11	40		7	15		5.7	6.9		2.7	3.2		60.3774	133.333						0.801326	2.45859	2.63209			0.541463	0.535699	0.393043
	13	36		7	33		3	3		5.3	3.3		1.8	1.9		69.5652	114.286						1.76878	1.00449	3.11032			0.482274	0.476157	0.406288
	14	26		10	17		5	10		4.6	6		2.4	1.9		84.2105	151.351						0.47836	0.553412	0.838108			0.503391	0.460701	0.542898
	13	27		16	31		10	7		5.7	6		3	3.6		123.077	438.71						0.289383	0.758856	4.78534			0.587787	0.529902	0.374539
	18	38		8	20		4	10		5.2	4.2		3.3	2.2		66.6667	296.296						1.19091	1.38174	1.47125			0.41936	0.39803	0.462258
	21	30		10	22		10	6		4.8	3.7		2.2	1.8		106.667	452.174						0.9753	1.39302	0.636109			0.425832	0.402993	0.532804
	18	28		9	26		4	16		9	3.1		3.3	1.97		57.554	48.5584						0.553975	0.758184	2.59173			0.420982	0.488353	0.37962
	14	42		8	24		6	7		4.17	2.7		2.1	1.8		64	303.448						2.53768	3.10637	3.49467			0.422601	0.587787	0.355687
	19	31		11	30		10	17		3.2	2.3		3.2	1.7		57.1429							2.45826	2.32467	0.367618			0.451311	0.432263	0.587787
	12	47		9	19		8	10		3.1	6.59		2.4	1.5		205.128							1.94368	1.1131	0.792459			0.491378	0.422601	0.51526
	17	29		12	21		4	13		7.5			3.6	1.6									1.92158	0.306259	1.74465			0.494395	0.503391	0.420982
	19	35		9	27		12	4		4.2			2.4	1.2									1.38003	2.07116	3.45277			0.500401	0.516734	0.39803
	20	34		11	15		3	12		4.9			1.7	2.8									1.09404	0.340101	0.629952			0.38803	0.446583	0.538585
	13	31		14	21		6	11					1.7	2.2									1.04228	2.301	1.25303			0.476158	0.393043	0.471546
	23	27		8			3						3.2										0.288134	0.975634	2.79487			0.548621	0.545764	0.406288
	17	29		13			5						1.9										1.0003	0.81839	0.467152			0.516734	0.51526	0.572582
	22	32		7			10						2.2										2.30294	1.86345	2.33528			0.465363	0.51526	0.412845
	16			10			4						2.3										1.21363	2.97218					0.531354
	14												2.3										0.574683	0.604047					0.462258
	16																						0.907998	0.878682
	12																						1.465	0.842908
	19																							0.756648
	20																							1.29083
Figure 1c	Stress-strain curves										Figure 1d	Stiffness-strain curves									Figure 1f		Correlation				Figure 1g		Correlation
																						Variable	PAP m, mmHg	E 0.5, Mpa				Variable	PAP m, mmHg	εt 1MPA
Study group	Donor	LHD w/o PH	PH-LHD	PAH	Donor	LHD w/o PH	PH-LHD	PAH			Study group	Donor	LHD w/o PH	PH-LHD	PAH	Donor	LHD w/o PH	PH-LHD	PAH			n	n=50	n=50				n	n=46	n=46
ε true	Mean σ true	Mean σ true	Mean σ true	Mean σ true	SEM σ true	SEM σ true	SEM σ true	SEM σ true			ε true	Mean E	Mean E	Mean E	Mean E	SEM E	SEM E	SEM E	SEM E				13	0.553439					13	0.566996
[]	[kPa]	[kPa]	[kPa]	[kPa]	[kPa]	[kPa]	[kPa]	[kPa]			[]	[MPa]	[MPa]	[MPa]	[MPa]	[MPa]	[MPa]	[MPa]	[MPa]				10	0.364994					17	0.518206
0	0.765483	0.731303	0.261305	0.972001	0.344985	0.158366	0.192654	0.719211			0	0.0382832	0.0556612	0.0471234	0.134177	0.00750796	0.020892	0.0496764	0.0914902				18	0.144077					22	0.45803
0.00246609	0.831541	0.807481	0.248859	0.865064	0.309854	0.152327	0.185124	0.766191			0.00246609	0.0360055	0.0525055	0.0448384	0.127479	0.00706127	0.019013	0.0450969	0.0822189				18	0.287406					13	0.500401
0.00492605	0.527511	0.809744	0.309578	0.84877	0.338299	0.194566	0.130139	0.774613			0.00492605	0.0339333	0.0495897	0.042806	0.121193	0.00665487	0.0172542	0.0407818	0.0734948				17	0.871891					14	0.534253
0.00738011	0.568616	0.838422	0.360492	0.608645	0.339678	0.165958	0.161012	0.92109			0.00738011	0.0320566	0.0469026	0.0410124	0.115301	0.00628681	0.0156111	0.0367208	0.0653001				22	2.45859					13	0.535699
0.00982809	0.784077	0.927107	0.493519	0.259983	0.330721	0.160051	0.203116	1.18283			0.00982809	0.0303659	0.0444339	0.0394442	0.109788	0.00595525	0.01408	0.0329049	0.0576209				13	1.00448					18	0.476157
0.0122701	0.94158	0.912449	0.574988	0.39903	0.294981	0.166977	0.169554	1.06245			0.0122701	0.0288521	0.0421732	0.0380885	0.104639	0.00565837	0.0126571	0.0293248	0.0504447				14	0.553412					21	0.460701
0.0147061	0.820296	0.806617	0.390199	0.910363	0.295547	0.168308	0.134702	0.740648			0.0147061	0.0275063	0.0401108	0.0369329	0.0998385	0.00539444	0.0113392	0.0259721	0.0437634				13	0.758856					18	0.529902
0.0171363	0.554047	0.635163	0.119197	1.22076	0.334546	0.207711	0.182202	0.675671			0.0171363	0.02632	0.0382369	0.0359656	0.0953728	0.00516177	0.0101237	0.022839	0.0375747				18	1.38174					14	0.39803
0.0195605	0.547274	0.54085	0.148135	1.23796	0.349394	0.221009	0.234698	0.67599			0.0195605	0.0252848	0.0365425	0.0351751	0.0912276	0.00495875	0.0090086	0.0199185	0.0318852				21	1.39302					19	0.402993
0.0219789	0.530855	0.638821	0.410349	1.26711	0.397401	0.200007	0.273563	0.683795			0.0219789	0.0243927	0.0350186	0.0345504	0.0873895	0.00478381	0.00799243	0.0172049	0.0267163				18	0.758184					12	0.488353
0.0243915	0.559846	0.864254	0.60809	1.36169	0.401175	0.182224	0.258774	0.70028			0.0243915	0.0236362	0.0336566	0.034081	0.0838453	0.00463543	0.00707469	0.014694	0.0221137				14	3.10637					17	0.587787
0.0267982	0.919754	1.09357	0.748943	1.25947	0.33172	0.166834	0.209302	0.841557			0.0267982	0.0230076	0.0324481	0.0337567	0.0805823	0.00451217	0.00625585	0.012384	0.0181643				19	2.32467					19	0.432263
0.0291992	1.05711	1.15373	0.801355	1.32357	0.367616	0.192925	0.197671	0.937918			0.0291992	0.0225	0.0313852	0.0335679	0.0775882	0.00441261	0.00553736	0.0102776	0.0150173				12	1.1131					13	0.422601
0.0315944	1.02141	1.16741	0.756932	1.72843	0.394194	0.201429	0.227539	0.819647			0.0315944	0.0221064	0.0304601	0.0335053	0.0748512	0.00433541	0.00492156	0.00838437	0.0128864				17	0.306259					23	0.503391
0.0339839	1.19531	1.31662	0.851733	1.77878	0.371511	0.190782	0.255985	0.922472			0.0339839	0.0218201	0.0296654	0.0335599	0.0723596	0.00427927	0.00441108	0.00672751	0.0119617				19	2.07116					17	0.516734
0.0363676	1.1976	1.4558	1.12968	1.95942	0.390219	0.185961	0.231449	0.955234			0.0363676	0.0216348	0.0289939	0.0337234	0.0701023	0.00424292	0.00400778	0.00535409	0.0122146				20	0.340101					22	0.446583
0.0387458	1.19852	1.53574	1.39806	2.53148	0.374744	0.18899	0.30372	0.771457			0.0387458	0.0215443	0.0284387	0.0339874	0.0680685	0.00422518	0.00371087	0.00434872	0.0133415				13	2.301					16	0.393043
0.0411182	1.43034	1.57573	1.59669	2.76645	0.380449	0.192279	0.318397	0.777424			0.0411182	0.0215427	0.027993	0.0343443	0.0662477	0.00422486	0.00351504	0.00382143	0.014965				23	0.975634					14	0.545764
0.0434851	1.49178	1.62669	1.76463	2.65666	0.373413	0.198607	0.302064	0.954514			0.0434851	0.0216243	0.0276505	0.0347866	0.0646298	0.00424087	0.0034094	0.00381369	0.0168026				17	0.81839					16	0.51526
0.0458464	1.48898	1.78258	1.78051	2.58624	0.404413	0.199869	0.275638	1.16396			0.0458464	0.0217837	0.027405	0.0353073	0.063205	0.00427213	0.00337829	0.00420821	0.0186841				22	1.86345					12	0.51526
0.0482021	1.38563	1.88832	1.72311	2.85155	0.386554	0.212062	0.283149	1.14622			0.0482021	0.0220156	0.0272507	0.0358996	0.0619639	0.00431762	0.00340372	0.00481945	0.0205148				16	2.97218					19	0.531354
0.0505523	1.25686	1.97018	1.77986	3.20082	0.403067	0.230519	0.305483	1.0821			0.0505523	0.0223151	0.0271816	0.0365571	0.0608973	0.00437634	0.00346809	0.00551047	0.0222436				14	0.604047					20	0.462258
0.0528969	1.55387	2.10654	1.85012	3.60156	0.41495	0.222495	0.289039	0.996895			0.0528969	0.0226772	0.0271925	0.0372737	0.0599963	0.00444736	0.00355621	0.00620578	0.0238434				16	0.878682					42	0.437059
0.0552361	1.80117	2.21682	1.87815	3.92862	0.393061	0.221051	0.245896	0.969726			0.0552361	0.0230973	0.027278	0.0380436	0.0592526	0.00452976	0.00365603	0.00686748	0.0253012				12	0.842908					30	0.460701
0.0575698	1.81793	2.31484	1.89666	3.80018	0.389618	0.238571	0.263117	1.16564			0.0575698	0.0235711	0.0274332	0.0388613	0.0586577	0.00462268	0.00375859	0.00747713	0.0266117				19	0.756648					26	0.352221
0.0598981	1.81013	2.31593	2.03835	3.5313	0.393997	0.250524	0.293616	1.52437			0.0598981	0.0240943	0.0276531	0.0397216	0.0582038	0.00472529	0.00385758	0.00802623	0.0277746				20	1.29083					26	0.407931
0.062221	1.85151	2.31814	2.29259	3.71883	0.39611	0.251	0.308195	1.55522			0.062221	0.0246629	0.0279331	0.0406196	0.0578832	0.00483679	0.00394874	0.00851156	0.0287925				42	1.80009					34	0.289532
0.0645385	2.158	2.41076	2.55336	4.31546	0.406643	0.280521	0.298203	1.29943			0.0645385	0.025273	0.0282688	0.0415506	0.0576884	0.00495643	0.00402936	0.00893275	0.0296694				30	1.4657					55	0.393043
0.0668507	2.39179	2.48579	2.76211	4.59806	0.383344	0.277421	0.302229	1.27723			0.0668507	0.0259208	0.028656	0.0425103	0.0576124	0.00508349	0.00409786	0.00929109	0.030411				26	3.48091					36	0.406288
0.0691575	2.20622	2.59687	2.77573	4.66619	0.43017	0.273974	0.302889	1.37971			0.0691575	0.026603	0.0290905	0.0434945	0.0576483	0.00521727	0.0041535	0.00958884	0.0310232				26	2.29656					26	0.542898
0.071459	1.94291	2.72799	2.68986	4.94723	0.494516	0.27671	0.324625	1.34737			0.071459	0.027316	0.0295686	0.0444992	0.0577895	0.00535711	0.00419613	0.0098288	0.0315124				34	6.21657					27	0.374539
0.0737552	2.05098	2.7795	2.7586	5.23404	0.495732	0.290981	0.377071	1.30624			0.0737552	0.0280568	0.0300866	0.045521	0.0580296	0.0055024	0.00422604	0.0100141	0.0318854				55	2.63209					38	0.462258
0.0760461	2.36501	2.80905	2.98199	5.24978	0.492427	0.311576	0.37396	1.42651			0.0760461	0.0288224	0.0306408	0.0465563	0.0583623	0.00565253	0.00424381	0.0101481	0.032149				36	3.11032					30	0.532804
0.0783318	2.60127	2.97673	3.15012	5.30513	0.426063	0.311957	0.316385	1.53887			0.0783318	0.0296097	0.031228	0.0476021	0.058782	0.00580694	0.00425028	0.0102342	0.0323097				26	0.838108					28	0.37962
0.0806123	2.589	3.17784	3.32983	5.66038	0.423924	0.300872	0.339731	1.46662			0.0806123	0.0304162	0.0318449	0.0486552	0.0592828	0.0059651	0.00424641	0.010276	0.0323744				27	4.78534					42	0.355687
0.0828877	2.1385	3.15991	3.61088	5.84595	0.485213	0.287487	0.354375	1.50586			0.0828877	0.0312391	0.0324886	0.0497131	0.0598594	0.0061265	0.00423331	0.0102768	0.0323496				38	1.47125					31	0.587787
0.0851578	1.97939	3.14395	3.69565	5.72245	0.51172	0.301271	0.375518	1.73636			0.0851578	0.0320762	0.0331562	0.0507732	0.0605064	0.00629066	0.00421214	0.0102401	0.0322417				30	0.636109					47	0.51526
0.0874228	2.48555	3.41195	3.64656	5.60296	0.464415	0.306964	0.408015	1.98698			0.0874228	0.032925	0.0338448	0.0518331	0.0612189	0.00645712	0.00418412	0.0101695	0.032057				28	2.59173					29	0.420982
0.0896827	2.96753	3.60801	3.80477	5.77797	0.489385	0.315396	0.453978	2.01589			0.0896827	0.0337834	0.034552	0.0528907	0.061992	0.00662547	0.00415051	0.0100682	0.0318017				42	3.49467					35	0.39803
0.0919375	3.38251	3.48463	3.97097	6.33082	0.471915	0.334965	0.418904	1.77299			0.0919375	0.0346493	0.0352753	0.053944	0.0628212	0.0067953	0.00411258	0.00993976	0.0314817				31	0.367618					34	0.538585
0.0941872	3.52681	3.47502	4.02647	6.73336	0.428288	0.341991	0.411605	1.66326			0.0941872	0.0355209	0.0360124	0.0549914	0.063702	0.00696623	0.00407159	0.00978739	0.0311027				47	0.792459					31	0.471546
0.0964319	3.15591	3.74036	4.19383	6.84896	0.441933	0.332129	0.452742	1.72296			0.0964319	0.0363963	0.0367612	0.0560311	0.0646301	0.00713791	0.00402879	0.00961442	0.0306703				29	1.74465					27	0.406288
0.0986715	2.97849	3.90946	4.37783	7.07697	0.456719	0.334438	0.474811	1.71985			0.0986715	0.0372739	0.0375195	0.0570619	0.0656015	0.00731001	0.0039854	0.00942409	0.0301901				35	3.45278					29	0.572582
0.100906	3.41795	3.91186	4.34814	6.97504	0.447599	0.316641	0.452513	1.92405			0.100906	0.038152	0.0382856	0.0580823	0.0666124	0.00748223	0.00394261	0.00921964	0.0296672				34	0.629952					32	0.412845
0.103136	3.82959	3.93194	4.34306	6.71584	0.491222	0.338439	0.447473	2.26967			0.103136	0.0390293	0.0390575	0.0590914	0.067659	0.00765428	0.00390154	0.00900425	0.0291067				31	1.25303
0.105361	3.8696	4.0164	4.58933	7.04944	0.513824	0.362107	0.437871	2.19964			0.105361	0.0399044	0.0398337	0.0600882	0.0687379	0.0078259	0.00386325	0.0087811	0.0285135				27	2.79487
0.10758	3.90357	4.12816	4.88142	7.44894	0.512041	0.380194	0.444003	2.09669			0.10758	0.0407761	0.0406125	0.061072	0.0698455	0.00799684	0.00382871	0.00855332	0.0278923				29	0.467152
0.109795	3.77976	4.16214	4.92761	7.64855	0.541561	0.372741	0.455283	2.14256			0.109795	0.0416431	0.0413926	0.062042	0.0709789	0.00816689	0.00379879	0.00832403	0.0272479				32	2.33528
0.112005	3.60565	4.2484	4.77982	7.87341	0.59737	0.3554	0.447658	2.17035			0.112005	0.0425046	0.0421726	0.0629978	0.0721348	0.00833583	0.00377425	0.00809629	0.0265845
0.11421	3.63373	4.48239	4.82975	8.10851	0.594785	0.34691	0.49156	2.18481			0.11421	0.0433595	0.0429513	0.063939	0.0733105	0.00850349	0.00375573	0.00787313	0.0259064
0.11641	3.74847	4.62417	5.10886	8.37819	0.538712	0.379279	0.560378	2.16467			0.11641	0.044207	0.0437276	0.0648654	0.0745031	0.0086697	0.00374373	0.00765749	0.0252179
0.118606	3.84275	4.6694	5.31334	8.52827	0.53205	0.406103	0.530145	2.20232			0.118606	0.0450463	0.0445004	0.0657769	0.07571	0.00883431	0.0037386	0.00745222	0.0245229
0.120796	3.93743	4.82762	5.36375	8.47347	0.642405	0.411335	0.507135	2.37394			0.120796	0.0458768	0.0452689	0.0666734	0.0769289	0.00899718	0.00374057	0.00726001	0.0238253
0.122982	4.29655	4.97612	5.47616	8.36275	0.645073	0.413783	0.585843	2.60241			0.122982	0.0466979	0.0460322	0.0675552	0.0781574	0.00915821	0.0037497	0.00708337	0.0231288
0.125163	4.67932	4.96813	5.76331	8.60881	0.559574	0.452703	0.5858	2.59008			0.125163	0.0475091	0.0467895	0.0684224	0.0793932	0.0093173	0.00376595	0.00692454	0.0224371
0.127339	4.89024	4.9652	5.96028	9.10947	0.618324	0.47175	0.550976	2.41466			0.127339	0.0483099	0.0475402	0.0692754	0.0806344	0.00947435	0.00378913	0.00678547	0.0217536
0.129511	5.02445	5.01118	5.92851	9.31712	0.648923	0.447588	0.529452	2.44366			0.129511	0.0491001	0.0482838	0.0701147	0.0818789	0.00962931	0.00381894	0.00666769	0.0210817
0.131678	4.93642	5.16767	6.00955	9.42774	0.579175	0.451034	0.519242	2.53892			0.131678	0.0498793	0.0490198	0.0709408	0.083125	0.00978213	0.00385501	0.00657231	0.0204245
0.13384	4.75274	5.39925	6.28149	9.72452	0.58252	0.468621	0.553421	2.50365			0.13384	0.0506473	0.0497477	0.0717544	0.084371	0.00993275	0.00389688	0.00649995	0.0197853
0.135997	4.84153	5.50699	6.43408	9.96112	0.581527	0.495282	0.576416	2.51131			0.135997	0.051404	0.0504673	0.0725561	0.0856152	0.0100812	0.00394404	0.00645071	0.0191668
0.13815	4.99217	5.54746	6.5369	10.0023	0.557186	0.50841	0.567142	2.65344			0.13815	0.0521494	0.0511782	0.0733469	0.0868562	0.0102273	0.00399594	0.00642417	0.0185719
0.140299	4.83965	5.62505	6.5925	10.1353	0.620992	0.477236	0.537923	2.72948			0.140299	0.0528834	0.0518804	0.0741277	0.0880927	0.0103713	0.00405201	0.00641944	0.018003
0.142442	4.88187	5.70649	6.66863	10.4273	0.692145	0.462034	0.537344	2.6946			0.142442	0.0536062	0.0525737	0.0748995	0.0893233	0.010513	0.00411168	0.00643519	0.0174627
0.144581	4.95141	5.81046	6.94203	10.2595	0.647135	0.452911	0.560992	2.86114			0.144581	0.0543178	0.0532581	0.0756633	0.0905469	0.0106526	0.00417437	0.00646974	0.016953
0.146716	4.83788	5.96397	7.22318	9.94794	0.614868	0.482452	0.57455	3.14751			0.146716	0.0550184	0.0539336	0.0764203	0.0917624	0.01079	0.00423954	0.00652115	0.0164758
0.148846	5.03985	6.05822	7.4563	10.3179	0.596865	0.507629	0.603105	2.93604			0.148846	0.0557083	0.0546003	0.0771718	0.0929689	0.0109253	0.00430665	0.0065873	0.0160326
0.150971	5.23299	6.14998	7.54669	10.8605	0.627442	0.500276	0.621199	2.62505			0.150971	0.0563877	0.0552584	0.0779189	0.0941655	0.0110585	0.00437521	0.00666599	0.0156248
0.153092	5.24836	6.3318	7.53141	11.329	0.633137	0.487846	0.642906	2.58275			0.153092	0.057057	0.055908	0.0786632	0.0953514	0.0111898	0.00444475	0.00675501	0.0152532
0.155208	5.37618	6.41756	7.66857	11.6214	0.641239	0.511909	0.672374	2.65138			0.155208	0.0577167	0.0565494	0.079406	0.0965259	0.0113192	0.00451485	0.00685221	0.0149183
0.15732	5.75265	6.43477	7.99319	11.926	0.633026	0.549121	0.698704	2.72009			0.15732	0.058367	0.057183	0.0801488	0.0976883	0.0114467	0.00458513	0.00695555	0.0146204
0.159428	6.06084	6.60776	8.11973	12.5106	0.663397	0.581324	0.69046	2.63715			0.159428	0.0590087	0.0578092	0.0808932	0.0988382	0.0115726	0.00465522	0.00706314	0.014359
0.161531	6.10029	6.7253	8.10213	12.5667	0.702976	0.548514	0.708021	2.74879			0.161531	0.0596421	0.0584283	0.0816407	0.0999751	0.0116968	0.00472484	0.00717327	0.0141336
0.163629	6.18315	6.7614	8.21044	12.1895	0.697597	0.530857	0.719713	3.1397			0.163629	0.0602679	0.0590408	0.082393	0.101099	0.0118195	0.00479371	0.00728441	0.0139432
0.165724	6.36307	6.95978	8.25857	12.2096	0.656611	0.551146	0.684075	3.29163			0.165724	0.0608866	0.0596474	0.0831518	0.102208	0.0119409	0.0048616	0.00739526	0.0137862
0.167814	6.5378	7.07737	8.38482	12.5281	0.653359	0.57831	0.690298	3.24175			0.167814	0.0614991	0.0602484	0.0839188	0.103304	0.012061	0.00492833	0.0075047	0.013661
0.169899	6.72838	7.03334	8.50944	12.5419	0.660722	0.595886	0.714281	3.40431			0.169899	0.0621058	0.0608447	0.0846959	0.104386	0.01218	0.00499374	0.00761183	0.0135658
0.17198	6.93548	7.14389	8.67116	12.5213	0.674075	0.595754	0.732786	3.6043			0.17198	0.0627077	0.0614367	0.0854848	0.105453	0.012298	0.0050577	0.00771597	0.0134982
0.174057	6.94535	7.36406	9.03771	12.6726	0.72698	0.564953	0.743759	3.68843			0.174057	0.0633055	0.0620252	0.0862875	0.106507	0.0124152	0.00512014	0.00781662	0.0134561
0.17613	6.80935	7.5407	9.29996	12.8684	0.714004	0.561882	0.743346	3.73467			0.17613	0.0638999	0.062611	0.0871058	0.107546	0.0125318	0.00518099	0.00791351	0.0134371
0.178198	6.93567	7.75474	9.54576	13.3989	0.757758	0.598579	0.764408	3.54554			0.178198	0.0644918	0.0631948	0.0879417	0.10857	0.0126479	0.00524022	0.00800656	0.0134389
0.180262	7.24826	7.89069	9.8663	13.8009	0.798092	0.633336	0.820629	3.45145			0.180262	0.0650822	0.0637775	0.0887971	0.109581	0.0127637	0.00529784	0.00809587	0.0134591
0.182322	7.51894	7.98576	10.007	13.9293	0.753034	0.664312	0.825157	3.5377			0.182322	0.0656718	0.0643598	0.089674	0.110578	0.0128793	0.00535387	0.00818176	0.0134955
0.184377	7.61101	8.19528	10.1255	14.1208	0.740174	0.674148	0.827302	3.5909			0.184377	0.0662616	0.0649426	0.0905746	0.111562	0.012995	0.00540837	0.00826474	0.013546
0.186428	7.54672	8.3016	10.4052	14.0726	0.727531	0.641274	0.840801	3.80808			0.186428	0.0668526	0.065527	0.0915008	0.112532	0.0131109	0.00546143	0.0083455	0.0136087
0.188475	7.51065	8.28794	10.5312	14	0.744424	0.636819	0.859171	4.06346			0.188475	0.0674458	0.0661137	0.0924546	0.11349	0.0132272	0.00551313	0.00842493	0.0136819
0.190518	7.3619	8.36807	10.6559	14.4068	0.780095	0.659353	0.891138	3.96696			0.190518	0.0680422	0.0667037	0.0934383	0.114434	0.0133442	0.00556361	0.00850412	0.0137639
0.192557	7.49393	8.6115	11.0029	14.9202	0.804229	0.670354	0.912142	3.7869			0.192557	0.0686427	0.0672981	0.094454	0.115367	0.0134619	0.00561301	0.00858432	0.0138533
0.194592	7.88873	8.81419	11.1464	15.3632	0.785493	0.680006	0.878716	3.67275			0.194592	0.0692484	0.0678979	0.0955037	0.116288	0.0135807	0.0056615	0.00866697	0.0139491
0.196622	8.00095	8.76747	11.2083	15.7031	0.773086	0.700301	0.873752	3.63585			0.196622	0.0698605	0.0685041	0.0965896	0.117199	0.0137008	0.00570927	0.00875369	0.0140501
0.198648	8.23001	8.74318	11.5586	15.7107	0.731879	0.740355	0.89476	3.8152			0.198648	0.07048	0.0691178	0.0977139	0.118098	0.0138223	0.00575652	0.00884622	0.0141556
0.200671	8.48952	8.9565	11.8092	15.9921	0.693693	0.752032	0.93468	3.82387			0.200671	0.071108	0.06974	0.0988788	0.118988	0.0139454	0.00580349	0.00894648	0.014265
0.202689	8.39711	9.23594	11.7858	16.5492	0.732512	0.713249	0.929545	3.64561			0.202689	0.0717456	0.0703719	0.100087	0.119869	0.0140705	0.00585042	0.00905648	0.0143779
0.204703	8.45021	9.52463	12.0013	16.6566	0.752465	0.693642	0.92365	3.64571			0.204703	0.0723941	0.0710146	0.101339	0.120741	0.0141976	0.00589757	0.00917832	0.0144938
0.206713	8.83838	9.81988	12.3933	16.8475	0.759626	0.736664	0.949867	3.59415			0.206713	0.0730544	0.0716693	0.102639	0.121606	0.0143271	0.00594522	0.00931419	0.0146127
0.208719	9.1452	9.98052	12.3929	17.0128	0.768739	0.779826	0.973493	3.55924			0.208719	0.0737279	0.072337	0.103988	0.122463	0.0144592	0.00599367	0.00946626	0.0147344
0.210721	9.33381	9.95013	12.3024	16.7587	0.809132	0.770863	1.00426	3.80285			0.210721	0.0744156	0.0730191	0.105389	0.123314	0.0145941	0.00604322	0.00963672	0.0148591
0.212719	9.64924	9.96819	12.5797	17.0264	0.856741	0.773504	1.00124	3.91091			0.212719	0.0751188	0.0737166	0.106844	0.12416	0.014732	0.00609421	0.00982768	0.0149868
0.214713	9.85742	10.1915	12.9608	17.7701	0.891121	0.789096	1.02006	3.72469			0.214713	0.0758388	0.0744308	0.108355	0.125001	0.0148732	0.00614698	0.0100412	0.0151179
0.216703	9.86202	10.4238	13.3267	18.2657	0.993032	0.789652	1.06349	3.7141			0.216703	0.0765766	0.075163	0.109924	0.125839	0.0150179	0.00620188	0.0102791	0.0152526
0.218689	9.94522	10.613	13.6058	18.2108	1.04096	0.779932	1.09	4.03367			0.218689	0.0773336	0.0759143	0.111554	0.126673	0.0151664	0.00625928	0.0105433	0.0153911
0.220671	9.94802	10.6581	13.6747	18.1921	1.03124	0.789793	1.0983	4.25688			0.220671	0.078111	0.076686	0.113247	0.127506	0.0153188	0.00631955	0.0108351	0.0155339
0.22265	9.93799	10.685	13.8848	18.5643	1.02037	0.799188	1.10715	4.21535			0.22265	0.0789099	0.0774793	0.115004	0.128337	0.0154755	0.00638309	0.0111561	0.0156814
0.224624	10.1219	10.9579	14.2266	18.9218	0.978551	0.798506	1.10373	4.17285			0.224624	0.0797318	0.0782956	0.116829	0.129169	0.0156367	0.00645029	0.0115072	0.0158339
0.226594	10.1861	11.2951	14.5097	19.1721	0.936688	0.808216	1.12623	4.19991			0.226594	0.0805778	0.0791361	0.118723	0.130002	0.0158026	0.00652156	0.0118895	0.0159917
0.228561	10.17	11.475	14.7811	19.4122	0.988884	0.847684	1.173	4.23328			0.228561	0.0814491	0.0800021	0.120689	0.130837	0.0159735	0.00659732	0.0123035	0.0161553
0.230524	10.5185	11.4526	14.945	19.7021	1.02293	0.900222	1.23529	4.24417			0.230524	0.0823472	0.0808948	0.122729	0.131674	0.0161496	0.00667798	0.0127499	0.0163248
0.232483	10.8836	11.5743	15.1583	19.8218	1.01031	0.908339	1.25045	4.36445			0.232483	0.0832731	0.0818156	0.124845	0.132516	0.0163312	0.00676395	0.0132289	0.0165007
0.234438	10.8038	11.9466	15.4529	19.8206	0.990942	0.906639	1.213	4.56202			0.234438	0.0842283	0.0827658	0.127039	0.133363	0.0165185	0.00685567	0.0137407	0.016683
0.236389	10.9053	12.1643	15.6213	20.0859	1.01067	0.899745	1.2075	4.58464			0.236389	0.0852139	0.0837466	0.129314	0.134216	0.0167118	0.00695356	0.0142852	0.0168719
0.238336	11.1745	12.216	15.7203	20.5573	1.05352	0.895758	1.26646	4.48179			0.238336	0.0862313	0.0847594	0.131671	0.135076	0.0169113	0.00705803	0.0148624	0.0170676
0.24028	11.4045	12.4408	15.9218	20.5977	1.07431	0.897671	1.36572	4.66807			0.24028	0.0872817	0.0858055	0.134113	0.135945	0.0171174	0.0071695	0.015472	0.01727
0.24222	11.8928	12.797	16.4176	20.6597	1.02438	0.921985	1.38068	4.84117			0.24222	0.0883664	0.0868862	0.136642	0.136823	0.0173301	0.00728839	0.0161138	0.017479
0.244156	12.3034	12.9113	17.0017	21.2184	1.05995	0.963406	1.37113	4.68221			0.244156	0.0894867	0.0880029	0.13926	0.137712	0.0175498	0.0074151	0.0167872	0.0176946
0.246088	12.3706	12.8647	17.1741	21.3812	1.10867	0.990728	1.39921	4.77482			0.246088	0.0906439	0.0891568	0.141969	0.138612	0.0177767	0.00755004	0.0174921	0.0179164
0.248017	12.3426	12.9415	17.347	21.1824	1.13782	1.00923	1.39775	5.11063			0.248017	0.0918393	0.0903492	0.144771	0.139525	0.0180112	0.00769358	0.0182278	0.0181443
0.249942	12.4763	13.1313	17.8341	21.2666	1.1551	1.00765	1.38309	5.26147			0.249942	0.093074	0.0915815	0.147668	0.140453	0.0182533	0.0078461	0.018994	0.0183779
0.251863	12.6933	13.3465	18.2362	21.4466	1.18048	0.982579	1.39063	5.34708			0.251863	0.0943494	0.092855	0.150663	0.141395	0.0185034	0.00800798	0.0197901	0.0186166
0.253781	12.8487	13.5044	18.4283	21.7181	1.15249	1.00069	1.4178	5.37786			0.253781	0.0956668	0.0941711	0.153757	0.142354	0.0187618	0.00817957	0.0206157	0.01886
0.255694	13.0232	13.6569	18.6212	22.3575	1.14911	1.05348	1.49006	5.1575			0.255694	0.0970275	0.0955309	0.156953	0.14333	0.0190287	0.00836121	0.0214702	0.0191075
0.257605	13.2575	13.8203	18.8792	22.8785	1.20205	1.08666	1.53873	5.03354			0.257605	0.0984326	0.0969359	0.160252	0.144325	0.0193042	0.00855324	0.0223533	0.0193585
0.259511	13.3705	14.0395	19.1411	23.2177	1.22664	1.11079	1.54045	5.03872			0.259511	0.0998834	0.0983873	0.163656	0.14534	0.0195888	0.00875596	0.0232644	0.0196122
0.261414	13.6486	14.3678	19.4315	24.0317	1.17516	1.12057	1.5854	4.74722			0.261414	0.101381	0.0998865	0.167168	0.146376	0.0198825	0.00896968	0.0242031	0.0198679
0.263313	14.0719	14.5344	19.6435	24.9171	1.18755	1.12451	1.5922	4.46449			0.263313	0.102927	0.101435	0.170788	0.147434	0.0201857	0.00919469	0.0251689	0.0201247
0.265209	14.2569	14.6011	19.9813	25.1827	1.24104	1.16738	1.60211	4.51005			0.265209	0.104523	0.103033	0.17452	0.148515	0.0204986	0.00943127	0.0261614	0.0203819
0.267101	14.3212	14.8338	20.4019	25.1024	1.27155	1.22495	1.65697	4.73584			0.267101	0.106169	0.104683	0.178366	0.149621	0.0208215	0.00967969	0.0271803	0.0206385
0.26899	14.4192	15.0614	20.8344	25.0551	1.34947	1.2387	1.74662	4.95923			0.26899	0.107867	0.106386	0.182326	0.150753	0.0211545	0.00994019	0.028225	0.0208936
0.270875	14.711	15.3273	21.205	25.3095	1.3486	1.23843	1.7746	5.01371			0.270875	0.109619	0.108144	0.186402	0.151911	0.021498	0.010213	0.0292953	0.0211462
0.272756	14.8893	15.6846	21.4501	25.4682	1.33754	1.24498	1.75876	5.12354			0.272756	0.111424	0.109956	0.190598	0.153098	0.0218521	0.0104984	0.0303907	0.0213954
0.274634	14.7243	15.973	21.9459	25.0672	1.42239	1.23568	1.83017	5.59792			0.274634	0.113286	0.111826	0.194914	0.154314	0.0222172	0.0107966	0.0315109	0.0216401
0.276509	14.8822	16.2197	22.3301	25.1569	1.46126	1.2148	1.88549	5.77275			0.276509	0.115204	0.113753	0.199352	0.155561	0.0225933	0.0111077	0.0326556	0.0218793
0.27838	15.7095	16.4475	22.5141	25.8435	1.41408	1.20588	1.87162	5.53545			0.27838	0.11718	0.11574	0.203914	0.156839	0.0229809	0.0114321	0.0338244	0.022112
0.280247	16.4861	16.6959	23.0154	26.1088	1.4465	1.20709	1.8915	5.60083			0.280247	0.119215	0.117787	0.208601	0.15815	0.02338	0.0117698	0.035017	0.0223371
0.282111	16.5896	17.0211	23.6062	26.3794	1.4519	1.2355	1.95286	5.67995			0.282111	0.12131	0.119896	0.213416	0.159495	0.0237909	0.0121211	0.0362332	0.0225537
0.283971	16.4119	17.3716	23.9815	27.3129	1.4337	1.3043	2.0399	5.32933			0.283971	0.123467	0.122067	0.218359	0.160875	0.0242139	0.0124862	0.0374726	0.0227605
0.285828	16.3071	17.5941	24.3326	28.0717	1.47766	1.33767	2.10068	5.12953			0.285828	0.125687	0.124303	0.223434	0.162292	0.0246492	0.0128652	0.038735	0.0229567
0.287682	16.354	17.6744	24.7092	27.8594	1.49257	1.32946	2.11462	5.48794			0.287682	0.12797	0.126604	0.22864	0.163746	0.025097	0.0132583	0.04002	0.023141
0.289532	16.7083	17.7421	25.1166	27.7231	1.45408	1.36454	2.1518	5.81392			0.289532	0.130318	0.128972	0.23398	0.165238	0.0255575	0.0136656	0.0413276	0.0233126
0.291379	17.0547	17.9455	25.6037	28.4003	1.44455	1.41105	2.22201	5.61711			0.291379	0.132732	0.131407	0.239456	0.16677	0.0260309	0.0140873	0.0426574	0.0234703
0.293222	17.189	18.3011	25.9736	28.9566	1.54352	1.41172	2.27189	5.49161			0.293222	0.135213	0.133912	0.245068	0.168344	0.0265175	0.0145236	0.0440091	0.0236132
0.295062	17.3516	18.573	26.3303	28.8424	1.60686	1.37616	2.28687	5.77164			0.295062	0.137763	0.136486	0.250819	0.169959	0.0270175	0.0149746	0.0453826	0.0237402
0.296899	17.8614	18.7891	26.7081	29.0231	1.62596	1.39053	2.29056	5.88433			0.296899	0.140381	0.139131	0.256709	0.171617	0.027531	0.0154405	0.0467776	0.0238504
0.298732	18.6454	19.1203	26.9903	29.9331	1.63918	1.48258	2.34347	5.54425			0.298732	0.14307	0.141849	0.262741	0.17332	0.0280583	0.0159213	0.048194	0.0239427
0.300562	19.1653	19.4167	27.5949	30.5787	1.63901	1.5324	2.46217	5.39055			0.300562	0.14583	0.14464	0.268915	0.175068	0.0285996	0.0164173	0.0496315	0.0240162
0.302388	19.2755	19.6646	28.4627	30.3811	1.72215	1.5091	2.55118	5.72629			0.302388	0.148663	0.147506	0.275233	0.176862	0.0291552	0.0169285	0.0510899	0.02407
0.304211	19.5834	19.9345	28.9599	30.1938	1.781	1.50632	2.59803	6.08368			0.304211	0.151569	0.150447	0.281696	0.178704	0.0297251	0.017455	0.0525691	0.0241032
0.306031	20.0228	20.1763	29.0403	31.0391	1.73059	1.55618	2.61223	5.79786			0.306031	0.154549	0.153465	0.288306	0.180595	0.0303096	0.0179971	0.0540688	0.0241149
0.307848	20.086	20.5759	29.3381	32.0118	1.72206	1.61329	2.59407	5.47758			0.307848	0.157605	0.156561	0.295064	0.182535	0.0309089	0.0185547	0.0555889	0.0241043
0.309661	20.1557	21.0324	29.9966	32.0505	1.80094	1.62765	2.66874	5.6883			0.309661	0.160737	0.159736	0.301971	0.184526	0.0315232	0.0191281	0.0571292	0.0240704
0.311471	20.3967	21.3039	30.6352	32.066	1.87623	1.63662	2.81518	5.92268			0.311471	0.163947	0.162991	0.309028	0.186568	0.0321527	0.0197172	0.0586896	0.0240126
0.313278	20.9717	21.5977	31.1563	32.9902	1.90748	1.70339	2.87945	5.62154			0.313278	0.167235	0.166326	0.316236	0.188664	0.0327975	0.0203223	0.0602698	0.0239301
0.315081	21.5509	22.0176	31.6973	33.6765	1.94269	1.75479	2.88085	5.47705			0.315081	0.170603	0.169744	0.323597	0.190813	0.033458	0.0209434	0.0618698	0.0238221
0.316881	21.5379	22.3288	32.3413	33.5419	2.01339	1.7286	2.94435	5.76372			0.316881	0.17405	0.173244	0.331112	0.193017	0.0341341	0.0215806	0.0634893	0.0236881
0.318678	21.6776	22.4645	32.7709	33.924	2.0904	1.747	3.06939	5.78393			0.318678	0.177579	0.176829	0.338781	0.195277	0.0348262	0.022234	0.0651282	0.0235273
0.320472	22.306	22.8505	33.1662	34.6559	2.07121	1.79303	3.14722	5.61248			0.320472	0.18119	0.180498	0.346607	0.197593	0.0355343	0.0229037	0.0667864	0.0233391
0.322262	22.7492	23.3875	33.7897	35.1076	2.0526	1.81106	3.18512	5.59245			0.322262	0.184884	0.184254	0.354589	0.199967	0.0362587	0.0235898	0.0684636	0.0231232
0.32405	22.7287	23.5878	34.2729	35.3571	2.08474	1.83603	3.24259	5.68235			0.32405	0.188662	0.188096	0.362729	0.2024	0.0369996	0.0242922	0.0701599	0.022879
0.325834	22.7796	23.6598	34.825	35.1687	2.09517	1.8837	3.33674	6.01007			0.325834	0.192524	0.192026	0.371027	0.204892	0.0377571	0.0250112	0.0718749	0.0226062
0.327615	23.2068	23.9045	35.4961	35.2573	2.09985	1.96545	3.40318	6.2127			0.327615	0.196472	0.196044	0.379486	0.207445	0.0385313	0.0257467	0.0736087	0.0223044
0.329393	23.7104	24.4039	36.1055	35.7298	2.16857	2.01107	3.49359	6.19901			0.329393	0.200506	0.200153	0.388104	0.21006	0.0393225	0.0264989	0.0753609	0.0219735
0.331167	24.2025	25.0031	36.8441	36.0975	2.26146	1.99771	3.6463	6.2499			0.331167	0.204628	0.204351	0.396884	0.212737	0.0401308	0.0272677	0.0771316	0.0216133
0.332939	24.5149	25.4816	37.5677	36.5128	2.28885	2.02819	3.7209	6.27047			0.332939	0.208837	0.208642	0.405827	0.215477	0.0409563	0.0280532	0.0789206	0.0212239
0.334707	24.8891	25.8405	38.3461	37.1642	2.27996	2.09612	3.81211	6.16514			0.334707	0.213135	0.213024	0.414932	0.218281	0.0417992	0.0288554	0.0807276	0.0208055
0.336472	25.6399	26.2182	39.0406	37.9685	2.27758	2.14262	3.98246	5.97198			0.336472	0.217523	0.217499	0.424201	0.22115	0.0426597	0.0296745	0.0825527	0.0203584
0.338234	26.022	26.6309	39.4876	38.2233	2.3246	2.18676	4.05846	6.07052			0.338234	0.222001	0.222068	0.433634	0.224084	0.0435379	0.0305103	0.0843956	0.0198832
0.339993	26.0508	26.9187	40.0673	38.5688	2.37982	2.25269	4.10234	6.12694			0.339993	0.226569	0.226732	0.443232	0.227086	0.0444339	0.031363	0.0862562	0.0193806
0.341749	26.2757	27.1759	40.7768	39.4278	2.42667	2.29736	4.2235	5.90237			0.341749	0.23123	0.231492	0.452996	0.230154	0.0453479	0.0322326	0.0881344	0.0188517
0.343502	26.6694	27.607	41.6682	40.0344	2.45039	2.34546	4.38142	5.82738			0.343502	0.235983	0.236347	0.462926	0.233291	0.0462801	0.0331189	0.09003	0.018298
0.345252	27.2375	28.2348	42.6518	40.3827	2.48186	2.43523	4.51737	5.87673			0.345252	0.240829	0.2413	0.473022	0.236497	0.0472304	0.0340222	0.0919429	0.0177214
0.346999	27.8501	28.7452	43.277	40.4516	2.56557	2.50663	4.5846	6.06736			0.346999	0.245769	0.24635	0.483287	0.239773	0.0481992	0.0349423	0.093873	0.0171243
0.348742	28.2754	29.1416	43.7642	40.4248	2.62936	2.53977	4.61366	6.33668			0.348742	0.250803	0.251499	0.493719	0.243119	0.0491865	0.0358792	0.0958201	0.0165099
0.350483	28.4462	29.6929	44.3283	40.8895	2.67265	2.54989	4.67716	6.33944			0.350483	0.255932	0.256747	0.504319	0.246536	0.0501924	0.0368329	0.0977841	0.0158821
0.352221	28.8272	30.0856	45.1141	41.9383	2.75186	2.58211	4.83206	6.04713			0.352221	0.261157	0.262095	0.515088	0.250025	0.0512171	0.0378034	0.0997648	0.0152461
0.353955	29.4695	30.4112	46.297	42.3665	2.78136	2.66604	5.03458	6.07524			0.353955	0.266478	0.267543	0.526026	0.253587	0.0522606	0.0387907	0.101762	0.0146082
0.355687	29.8873	31.025	47.2406	42.0314	2.7596	2.73045	5.1603	6.49949			0.355687	0.271896	0.273093	0.537134	0.257222	0.0533232	0.0397948	0.103776	0.0139765
0.357415	30.3338	31.5791	47.8584	42.7844	2.76987	2.7751	5.21654	6.36423			0.357415	0.277411	0.278744	0.548411	0.26093	0.0544048	0.0408154	0.105806	0.0133612
0.359141	30.822	31.9725	48.6507	43.9765	2.86916	2.82207	5.2771	6.0255			0.359141	0.283025	0.284498	0.559859	0.264714	0.0555057	0.0418528	0.107852	0.0127751
0.360864	30.9142	32.4315	49.6861	44.1571	2.95716	2.8892	5.41485	6.17047			0.360864	0.288736	0.290355	0.571477	0.268572	0.0566259	0.0429066	0.109914	0.0122336
0.362583	31.376	32.9654	50.8413	44.2616	2.94433	2.99969	5.67177	6.37553			0.362583	0.294547	0.296315	0.583265	0.272507	0.0577655	0.043977	0.111992	0.0117553
0.3643	32.2876	33.542	51.7807	44.8097	2.95693	3.06631	5.88137	6.34789			0.3643	0.300458	0.30238	0.595225	0.276517	0.0589246	0.0450638	0.114085	0.0113618
0.366014	32.519	33.9956	52.5921	44.9582	3.06666	3.09201	5.96622	6.53182			0.366014	0.306468	0.308549	0.607355	0.280605	0.0601033	0.046167	0.116194	0.0110768
0.367725	32.5559	34.5254	53.6397	45.156	3.17733	3.18896	6.11724	6.70571			0.367725	0.312579	0.314824	0.619656	0.28477	0.0613017	0.0472864	0.118319	0.010924
0.369433	33.1741	35.3259	54.9546	45.8691	3.2271	3.315	6.33791	6.44907			0.369433	0.31879	0.321205	0.632128	0.289013	0.0625199	0.0484219	0.120458	0.0109253
0.371138	34.158	35.9599	56.188	46.0937	3.26524	3.39757	6.51574	6.45645			0.371138	0.325103	0.327692	0.644772	0.293334	0.063758	0.0495736	0.122612	0.011097
0.37284	34.934	36.5296	57.0653	46.1997	3.33348	3.45889	6.62705	6.54087			0.37284	0.331518	0.334286	0.657587	0.297735	0.0650161	0.0507411	0.124781	0.0114482
0.374539	35.1819	37.1455	57.8099	46.6857	3.38025	3.51465	6.7346	6.41205			0.374539	0.338035	0.340987	0.670573	0.302215	0.0662942	0.0519245	0.126965	0.0119794
0.376235	35.6006	37.5151	58.7786	47.208	3.41957	3.58821	6.9131	6.53283			0.376235	0.344655	0.347796	0.68373	0.306775	0.0675923	0.0531237	0.129163	0.0126843
0.377929	36.5666	38.0224	60.1645	47.9279	3.40784	3.68391	7.09702	6.5643			0.377929	0.351377	0.354713	0.697058	0.311416	0.0689107	0.0543383	0.131375	0.0135513
0.37962	37.3597	38.6768	61.4536	48.9187	3.47874	3.75965	7.26981	6.4464			0.37962	0.358203	0.361739	0.710557	0.316137	0.0702493	0.0555685	0.133601	0.0145665
0.381307	37.6174	39.3207	62.4092	49.5178	3.67087	3.8496	7.48594	6.54298			0.381307	0.365132	0.368873	0.724227	0.32094	0.0716083	0.0568139	0.135841	0.0157154
0.382992	37.997	40.1431	63.5804	49.8181	3.76082	3.94524	7.71724	6.67556			0.382992	0.372165	0.376117	0.738067	0.325824	0.0729876	0.0580745	0.138094	0.0169846
0.384674	38.8954	40.8568	64.969	50.4379	3.7145	4.02759	7.88544	6.62927			0.384674	0.379303	0.383471	0.752078	0.33079	0.0743873	0.05935	0.140361	0.018362
0.386354	39.4637	41.442	66.1731	50.8848	3.78323	4.13297	7.99569	6.6907			0.386354	0.386544	0.390935	0.766259	0.335839	0.0758076	0.0606404	0.142641	0.0198374
0.38803	39.7459	42.0684	67.3156	51.3015	3.96232	4.23713	8.21153	6.77623			0.38803	0.393891	0.39851	0.78061	0.34097	0.0772484	0.0619454	0.144933	0.0214021
0.389704	40.6134	42.7713	68.5862	52.4307	4.05404	4.3321	8.48974	6.47156			0.389704	0.401343	0.406195	0.79513	0.346184	0.0787097	0.0632649	0.147239	0.0230491
0.391375	41.5111	43.652	69.8353	53.6351	4.06756	4.41467	8.64568	6.16573			0.391375	0.408899	0.413991	0.809819	0.351482	0.0801918	0.0645987	0.149556	0.0247724
0.393043	42.0916	44.4782	71.0372	54.2521	4.11003	4.50917	8.80397	6.13301			0.393043	0.416562	0.421898	0.824678	0.356863	0.0816944	0.0659465	0.151886	0.0265673
0.394708	42.9174	45.0434	72.3887	54.8301	4.1469	4.63453	9.01971	6.11422			0.394708	0.424329	0.429917	0.839704	0.362328	0.0832178	0.0673082	0.154227	0.0284295
0.39637	43.8431	45.5766	74.0384	55.2792	4.19273	4.74774	9.23534	6.14061			0.39637	0.432203	0.438048	0.854899	0.367877	0.084762	0.0686836	0.15658	0.0303559
0.39803	44.4302	46.3923	75.572	55.1792	4.33074	4.83433	9.48748	6.43803			0.39803	0.440183	0.446291	0.870261	0.37351	0.0863269	0.0700725	0.158944	0.0323436
0.399687	44.9316	47.2543	76.8836	55.0763	4.50319	4.94765	9.74601	6.79275			0.399687	0.448269	0.454646	0.88579	0.379228	0.0879127	0.0714746	0.16132	0.0343902
0.401341	45.4503	47.9704	78.2243	55.7332	4.54718	5.08481	9.90647	6.73978			0.401341	0.456461	0.463114	0.901485	0.385031	0.0895193	0.0728897	0.163706	0.0364936
0.402993	46.3032	48.8093	79.6786	56.7737	4.58799	5.2255	10.1139	6.48635			0.402993	0.464759	0.471694	0.917346	0.390918	0.0911467	0.0743176	0.166102	0.0386521
0.404642	47.4307	49.6904	81.3458	57.4854	4.6849	5.38741	10.4257	6.42026			0.404642	0.473164	0.480387	0.933373	0.396891	0.0927951	0.0757581	0.168509	0.0408641
0.406288	48.1164	50.4298	82.8708	58.2169	4.74544	5.52704	10.6195	6.34584			0.406288	0.481675	0.489193	0.949564	0.402948	0.0944643	0.0772108	0.170925	0.0431282
0.407931	48.7444	51.1485	84.436	58.6906	4.85323	5.65961	10.8492	6.26294			0.407931	0.490293	0.498111	0.965919	0.409091	0.0961544	0.0786756	0.173351	0.0454432
0.409572	49.6073	52.0457	86.1457	58.9909	5.03527	5.76846	11.1631	6.27506			0.409572	0.499018	0.507144	0.982437	0.41532	0.0978654	0.0801521	0.175786	0.0478079
0.41121	50.3599	53.0653	87.4842	59.8734	5.11068	5.82582	11.3605	5.99175			0.41121	0.507849	0.516289	0.999117	0.421633	0.0995974	0.0816402	0.17823	0.0502214
0.412845	51.1134	54.0335	88.9571	60.95	5.12598	5.95323	11.5649	5.64788			0.412845	0.516787	0.525547	1.01596	0.428032	0.10135	0.0831395	0.180683	0.0526825
0.414478	52.1366	54.9003	90.9161	61.89	5.22215	6.13663	11.8633	5.62426			0.414478	0.525832	0.534919	1.03296	0.434517	0.103124	0.0846497	0.183144	0.0551905
0.416108	53.3613	55.647	92.6961	62.5089	5.36194	6.2468	12.149	5.72956			0.416108	0.534983	0.544405	1.05013	0.441087	0.104919	0.0861707	0.185612	0.0577445
0.417735	54.4367	56.3973	94.2647	63.1054	5.40172	6.34983	12.4205	5.84943			0.417735	0.544241	0.554004	1.06745	0.447743	0.106734	0.087702	0.188088	0.0603435
0.41936	54.9733	57.2938	96.0565	63.9866	5.43205	6.47857	12.6741	5.86771			0.41936	0.553606	0.563716	1.08493	0.454485	0.108571	0.0892433	0.190571	0.0629869
0.420982	55.6745	58.3856	97.9093	64.8718	5.56287	6.60587	12.864	5.76157			0.420982	0.563077	0.573542	1.10257	0.461311	0.110428	0.0907945	0.193061	0.0656737
0.422601	56.9674	59.407	99.5829	65.8507	5.77034	6.7752	13.0751	5.62393			0.422601	0.572655	0.583481	1.12036	0.468224	0.112307	0.0923551	0.195557	0.0684033
0.424218	57.6683	60.2914	101.306	66.6172	5.911	6.90774	13.3132	5.55966			0.424218	0.582338	0.593533	1.13831	0.475221	0.114206	0.0939249	0.198059	0.0711748
0.425832	58.0529	61.2967	103.143	67.3412	5.97359	7.03043	13.5553	5.50477			0.425832	0.592129	0.603699	1.15641	0.482304	0.116126	0.0955035	0.200567	0.0739875
0.427444	59.1774	62.2653	104.896	68.1806	6.05115	7.19791	13.8417	5.41805			0.427444	0.602025	0.613978	1.17467	0.489472	0.118067	0.0970907	0.20308	0.0768407
0.429053	60.7191	63.1467	106.712	68.7322	6.20097	7.31864	14.1814	5.42823			0.429053	0.612027	0.62437	1.19308	0.496725	0.120028	0.098686	0.205597	0.0797334
0.430659	61.8191	64.1058	108.597	69.7669	6.3218	7.45667	14.5042	5.30976			0.430659	0.622135	0.634875	1.21164	0.504063	0.122011	0.100289	0.208119	0.0826651
0.432263	62.383	65.2004	110.641	71.1205	6.38075	7.66397	14.7348	5.16577			0.432263	0.632348	0.645492	1.23036	0.511486	0.124014	0.1019	0.210644	0.0856349
0.433865	63.3263	66.2919	112.856	71.7662	6.44492	7.85549	14.9738	5.15305			0.433865	0.642667	0.656223	1.24922	0.518994	0.126037	0.103518	0.213173	0.088642
0.435463	64.4994	67.3353	114.994	72.072	6.54803	8.03532	15.2661	5.19732			0.435463	0.653091	0.667066	1.26822	0.526585	0.128082	0.105142	0.215706	0.0916856
0.437059	65.3751	68.4865	116.851	72.5316	6.67203	8.20216	15.5326	5.253			0.437059	0.66362	0.678022	1.28738	0.534261	0.130147	0.106773	0.21824	0.094765
0.438653	66.1765	69.6234	118.72	73.4758	6.81268	8.33782	15.7514	5.19618			0.438653	0.674254	0.68909	1.30668	0.542021	0.132232	0.10841	0.220777	0.0978793
0.440244	67.3932	70.7498	121.111	74.7104	6.96627	8.51227	16.0128	5.12319			0.440244	0.684992	0.700269	1.32612	0.549864	0.134338	0.110053	0.223315	0.101028
0.441833	68.9928	71.9217	123.245	75.7101	7.11777	8.71777	16.3575	5.11767			0.441833	0.695835	0.711561	1.34571	0.557791	0.136464	0.111701	0.225855	0.104209
0.443419	70.2599	72.9779	125.233	76.2759	7.19583	8.91477	16.7412	5.0452			0.443419	0.706781	0.722964	1.36544	0.565801	0.138611	0.113354	0.228395	0.107423
0.445002	71.21	74.0151	127.627	76.7483	7.26906	9.1046	17.1167	4.99551			0.445002	0.717831	0.734478	1.3853	0.573893	0.140778	0.115012	0.230935	0.110669
0.446583	72.3226	75.2515	129.871	77.5566	7.40394	9.25579	17.4233	4.91576			0.446583	0.728984	0.746104	1.40531	0.582068	0.142966	0.116674	0.233475	0.113946
0.448162	73.6681	76.5893	132.122	78.0417	7.55003	9.36723	17.6772	4.88685			0.448162	0.74024	0.75784	1.42545	0.590326	0.145173	0.11834	0.236014	0.117252
0.449738	74.9843	77.8285	134.617	78.7937	7.69316	9.49237	17.9896	4.8473			0.449738	0.751599	0.769686	1.44573	0.598664	0.147401	0.120009	0.238552	0.120587
0.451311	76.1818	79.0719	136.95	80.2761	7.81778	9.67351	18.3401	4.72601			0.451311	0.76306	0.781643	1.46615	0.607085	0.149648	0.121681	0.241088	0.12395
0.452883	77.1373	80.3181	139.043	81.4645	7.98576	9.91168	18.6365	4.68892			0.452883	0.774623	0.793709	1.48669	0.615586	0.151916	0.123356	0.243622	0.12734
0.454451	78.0917	81.6013	141.254	82.094	8.19265	10.1377	18.93	4.56746			0.454451	0.786287	0.805885	1.50737	0.624168	0.154204	0.125033	0.246153	0.130756
0.456017	79.4164	82.9543	143.669	82.5035	8.33366	10.3125	19.2023	4.43587			0.456017	0.798053	0.818169	1.52818	0.63283	0.156511	0.126712	0.24868	0.134198
0.457581	80.8546	84.1583	146.204	83.1532	8.48526	10.5031	19.4558	4.30324			0.457581	0.809919	0.830563	1.54912	0.641572	0.158838	0.128392	0.251204	0.137663
0.459142	81.8423	85.4627	148.448	84.3939	8.63191	10.7114	19.7558	4.22804			0.459142	0.821885	0.843064	1.57018	0.650393	0.161185	0.130073	0.253722	0.141152
0.460701	82.6041	87.0497	150.547	86.0179	8.75926	10.9155	20.0876	4.40744			0.460701	0.833951	0.855674	1.59137	0.659293	0.163551	0.131755	0.256236	0.144663
0.462258	84.1447	88.5662	153.04	87.2737	8.87153	11.1459	20.42	4.52651			0.462258	0.846116	0.868391	1.61268	0.668271	0.165937	0.133437	0.258745	0.148196
0.463812	85.8933	89.8447	155.746	88.3865	8.99138	11.3626	20.7399	4.60482			0.463812	0.85838	0.881215	1.63411	0.677326	0.168342	0.135118	0.261247	0.151748
0.465363	87.0344	91.1727	158.468	89.6685	9.24981	11.5453	21.1125	4.74391			0.465363	0.870743	0.894145	1.65566	0.686459	0.170767	0.136799	0.263742	0.15532
0.466912	88.348	92.8038	161.111	91.0612	9.53339	11.7452	21.5015	4.9328			0.466912	0.883203	0.907182	1.67733	0.695669	0.17321	0.138479	0.26623	0.158909
0.468459	89.9624	94.4777	163.695	92.3607	9.62841	11.9798	21.8334	5.11502			0.468459	0.89576	0.920324	1.69912	0.704955	0.175673	0.140157	0.26871	0.162516
0.470004	91.5637	95.998	166.262	93.3891	9.7174	12.2039	22.1774	5.16846			0.470004	0.908415	0.933571	1.72102	0.714316	0.178155	0.141833	0.271182	0.166139
0.471546	93.3213	97.5642	168.792	94.6155	9.8903	12.3954	22.5186	5.34662			0.471546	0.921165	0.946923	1.74303	0.723752	0.180655	0.143507	0.273644	0.169776
0.473085	94.923	99.1922	171.263	95.4077	10.0489	12.5826	22.8486	5.26509			0.473085	0.934011	0.960379	1.76516	0.733263	0.183175	0.145178	0.276097	0.173428
0.474623	96.4869	100.671	173.917	95.6109	10.1688	12.7946	23.2157	4.92446			0.474623	0.946952	0.973939	1.78739	0.742847	0.185713	0.146846	0.27854	0.177092
0.476157	97.9206	102.134	176.763	96.3972	10.2733	13.0663	23.5383	4.90796			0.476157	0.959988	0.987601	1.80973	0.752505	0.188269	0.14851	0.280972	0.180767
0.47769	99.1574	103.69	179.519	97.5944	10.43	13.3447	23.7966	5.10235			0.47769	0.973117	1.00137	1.83218	0.762234	0.190844	0.150169	0.283392	0.184453
0.47922	100.667	105.318	182.132	99.1354	10.6314	13.5379	24.0978	5.52755			0.47922	0.98634	1.01523	1.85473	0.772036	0.193437	0.151824	0.285801	0.188149
0.480748	102.197	107.019	184.652	101.04	10.8697	13.7251	24.4744	6.09934			0.480748	0.999655	1.0292	1.87738	0.781908	0.196049	0.153474	0.288196	0.191852
0.482274	103.812	108.576	187.488	102.477	11.0776	13.9902	24.8091	6.36461			0.482274	1.01306	1.04327	1.90013	0.791851	0.198678	0.155119	0.290579	0.195562
0.483797	105.348	110.039	190.604	103.803	11.2094	14.2683	25.1436	6.55826			0.483797	1.02656	1.05744	1.92298	0.801863	0.201325	0.156758	0.292947	0.199278
0.485318	106.43	111.669	193.69	105.087	11.3234	14.5061	25.5639	6.73025			0.485318	1.04015	1.0717	1.94592	0.811945	0.20399	0.15839	0.295301	0.202999
0.486836	107.853	113.581	196.79	105.882	11.4499	14.7432	25.9344	6.58953			0.486836	1.05383	1.08607	1.96896	0.822094	0.206673	0.160016	0.29764	0.206723
0.488353	109.569	115.582	199.843	106.914	11.6298	14.9831	26.2782	6.65217			0.488353	1.0676	1.10053	1.99209	0.83231	0.209373	0.161634	0.299963	0.210449
0.489867	111.006	117.379	202.726	108.22	11.91	15.2415	26.6938	6.93343			0.489867	1.08146	1.1151	2.01531	0.842593	0.212091	0.163245	0.30227	0.214176
0.491378	112.553	119.051	205.395	109.114	12.1382	15.5006	27.0838	6.87019			0.491378	1.0954	1.12975	2.03861	0.852942	0.214826	0.164847	0.30456	0.217903
0.492888	114.212	120.778	208.304	110.018	12.2309	15.6971	27.4225	6.81888			0.492888	1.10943	1.14451	2.062	0.863356	0.217577	0.166441	0.306832	0.221628
0.494395	116.07	122.453	211.639	111.747	12.4121	15.9233	27.8168	7.4612			0.494395	1.12355	1.15936	2.08547	0.873834	0.220346	0.168026	0.309086	0.225351
0.4959	118.166	124.233	214.98	113.502	12.6949	16.1943	28.2162	8.1481			0.4959	1.13775	1.1743	2.10903	0.884375	0.223132	0.169602	0.311321	0.22907
0.497403	119.586	126.213	218.004	114.766	12.9057	16.4439	28.598	8.4154			0.497403	1.15204	1.18934	2.13266	0.894978	0.225934	0.171168	0.313536	0.232783
0.498903	120.347	128.07	220.782	116.176	12.9678	16.7033	29.0176	8.79957			0.498903	1.16642	1.20447	2.15637	0.905643	0.228753	0.172724	0.315732	0.23649
0.500401	122.021	129.903	223.813	117.155	13.0281	16.9564	29.4036	8.77967			0.500401	1.18087	1.21969	2.18015	0.916368	0.231588	0.174269	0.317907	0.24019
0.501897	124.78	131.863	227.125	117.989	13.2644	17.1742	29.7598	8.62035			0.501897	1.19541	1.235	2.204	0.927154	0.234439	0.175802	0.32006	0.243881
0.503391	126.951	133.755	230.474	119.988	13.594	17.4135	30.127	9.49462			0.503391	1.21003	1.25041	2.22793	0.937997	0.237306	0.177325	0.322192	0.247561
0.504882	128.337	135.513	233.704	122.299	13.8197	17.693	30.4885	10.7581			0.504882	1.22473	1.2659	2.25192	0.948899	0.240189	0.178835	0.324301	0.25123
0.506371	129.907	137.378	236.859	123.252	13.9896	17.9566	30.8547	10.7646			0.506371	1.23951	1.28149	2.27597	0.959858	0.243088	0.180334	0.326387	0.254887
0.507858	131.694	139.32	240.217	123.902	14.1645	18.2162	31.2077	10.4721			0.507858	1.25437	1.29716	2.30009	0.970872	0.246002	0.181819	0.328449	0.25853
0.509343	133.544	141.267	243.616	125.106	14.31	18.4851	31.6043	10.8204			0.509343	1.26931	1.31292	2.32426	0.981941	0.248932	0.183292	0.330487	0.262157
0.510826	135.426	143.376	246.729	126.367	14.5237	18.7411	32.1089	11.0516			0.510826	1.28432	1.32876	2.3485	0.993065	0.251876	0.184751	0.3325	0.265768
0.512306	137.528	145.588	250.022	127.721	14.8013	18.9825	32.5867	11.3799			0.512306	1.29941	1.34469	2.37279	1.00424	0.254836	0.186197	0.334487	0.269362
0.513784	139.923	147.615	253.604	129.33	15.0578	19.2128	32.9315	11.9512			0.513784	1.31458	1.36071	2.39713	1.01547	0.257811	0.187628	0.336449	0.272937
0.51526	142.286	149.444	257.013	131.371	15.3274	19.4789	33.3072	12.6386			0.51526	1.32982	1.3768	2.42152	1.02675	0.2608	0.189045	0.338383	0.276492
0.516734	144.03	151.456	260.441	133.407	15.4921	19.7554	33.7847	13.3877			0.516734	1.34514	1.39299	2.44596	1.03808	0.263803	0.190446	0.340291	0.280025
0.518206	145.25	153.565	263.886	135.197	15.5283	19.9938	34.2216	13.8784			0.518206	1.36053	1.40925	2.47045	1.04945	0.266821	0.191833	0.342171	0.283536
0.519675	146.962	155.679	267.252	136.932	15.77	20.2392	34.5908	14.3145			0.519675	1.37599	1.42559	2.49498	1.06088	0.269853	0.193204	0.344022	0.287023
0.521143	149.41	158.015	270.919	138.383	16.176	20.528	34.9676	14.6244			0.521143	1.39152	1.44202	2.51955	1.07235	0.272899	0.194559	0.345845	0.290486
0.522608	151.857	160.31	274.864	139.887	16.3793	20.8256	35.4024	14.9914			0.522608	1.40712	1.45852	2.54416	1.08387	0.275958	0.195898	0.347639	0.293922
0.524071	153.647	162.532	278.646	141.6	16.4509	21.0933	35.8464	15.5464			0.524071	1.42279	1.4751	2.5688	1.09543	0.279031	0.197221	0.349402	0.297331
0.525532	155.054	164.824	282.384	142.778	16.6413	21.3626	36.2949	15.5806			0.525532	1.43852	1.49176	2.59347	1.10703	0.282118	0.198527	0.351135	0.300712
0.526991	156.803	166.965	286.036	144.197	16.9579	21.6757	36.7194	15.9748			0.526991	1.45433	1.5085	2.61818	1.11868	0.285217	0.199816	0.352838	0.304063
0.528447	159.412	169.167	289.665	145.967	17.2886	22.0074	37.0798	16.6871			0.528447	1.4702	1.52531	2.64291	1.13037	0.28833	0.201087	0.354509	0.307383
0.529902	162.161	171.497	293.422	147.157	17.5801	22.3198	37.5259	16.841			0.529902	1.48613	1.54219	2.66767	1.1421	0.291455	0.202341	0.356149	0.310672
0.531354	164.218	173.877	297.042	148.796	17.8345	22.6017	38.0098	17.4197			0.531354	1.50213	1.55915	2.69245	1.15386	0.294592	0.203578	0.357756	0.313927
0.532804	166.443	176.424	300.851	151.438	18.0802	22.832	38.415	18.6631			0.532804	1.51819	1.57618	2.71724	1.16567	0.297742	0.204796	0.359331	0.317149
0.534253	168.973	178.933	304.914	153.972	18.2619	23.0737	38.8247	19.7949			0.534253	1.53432	1.59328	2.74206	1.17751	0.300904	0.205996	0.360873	0.320336
0.535699	171.399	181.34	308.917	156.034	18.418	23.3806	39.2648	20.4495			0.535699	1.5505	1.61045	2.76689	1.18938	0.304078	0.207178	0.362382	0.323487
0.537143	173.96	183.811	312.876	157.83	18.5932	23.6906	39.6881	20.8243			0.537143	1.56674	1.62769	2.79173	1.20129	0.307263	0.208342	0.363857	0.326601
0.538585	176.272	186.315	316.636	159.59	18.782	23.9459	40.1273	21.2951			0.538585	1.58304	1.645	2.81658	1.21323	0.31046	0.209487	0.365298	0.329677
0.540025	178.488	188.811	320.207	161.121	19.0204	24.1812	40.5978	21.5314			0.540025	1.5994	1.66237	2.84143	1.2252	0.313669	0.210613	0.366705	0.332715
0.541463	180.905	191.401	324.02	162.63	19.2693	24.4873	41.0453	21.7282			0.541463	1.61582	1.67981	2.86629	1.2372	0.316888	0.211721	0.368077	0.335712
0.542898	182.972	193.963	328.344	164.579	19.5389	24.8421	41.5077	22.3494			0.542898	1.63229	1.69731	2.89115	1.24923	0.320118	0.212809	0.369415	0.33867
0.544332	185.032	196.563	332.641	166.532	19.8246	25.1575	41.9876	22.9694			0.544332	1.64881	1.71488	2.91601	1.26129	0.323359	0.213879	0.370718	0.341585
0.545764	187.632	199.252	336.422	168.455	20.0394	25.4235	42.4264	23.5562			0.545764	1.66539	1.73251	2.94086	1.27337	0.32661	0.21493	0.371985	0.344459
0.547193	190.225	201.695	340.423	170.098	20.2295	25.6972	42.8346	23.8618			0.547193	1.68202	1.7502	2.9657	1.28548	0.329871	0.215962	0.373218	0.34729
0.548621	192.419	204.156	344.884	171.611	20.5222	26.0303	43.2838	24.0305			0.548621	1.6987	1.76795	2.99053	1.29761	0.333142	0.216975	0.374415	0.350077
0.550046	194.561	206.92	349.238	173.602	20.8178	26.3695	43.8399	24.7192			0.550046	1.71543	1.78576	3.01535	1.30977	0.336423	0.21797	0.375576	0.35282
0.55147	197.075	209.781	353.467	175.533	21.0742	26.6469	44.3845	25.3254			0.55147	1.73221	1.80363	3.04015	1.32194	0.339713	0.218945	0.376702	0.355519
0.552891	200.093	212.469	357.557	177.175	21.3556	26.8863	44.8045	25.64			0.552891	1.74903	1.82155	3.06493	1.33414	0.343013	0.219902	0.377793	0.358172
0.554311	203.083	214.949	361.751	179.187	21.5186	27.1633	45.2297	26.3088			0.554311	1.7659	1.83953	3.08968	1.34635	0.346321	0.220841	0.378848	0.36078
0.555728	205.6	217.545	366.177	181.491	21.6489	27.5216	45.7166	27.1068			0.555728	1.78281	1.85757	3.11442	1.35858	0.349639	0.221762	0.379868	0.363342
0.557144	208.015	220.383	370.552	183.518	21.8427	27.8751	46.2429	27.6434			0.557144	1.79977	1.87565	3.13912	1.37082	0.352964	0.222665	0.380852	0.365857
0.558557	210.299	223.262	374.933	185.298	22.0418	28.1272	46.7627	27.9301			0.558557	1.81677	1.89379	3.16379	1.38308	0.356299	0.22355	0.381802	0.368326
0.559968	212.715	226.061	379.389	187.295	22.3646	28.3725	47.2355	28.4143			0.559968	1.83382	1.91198	3.18843	1.39535	0.359641	0.224418	0.382716	0.370748
0.561378	215.594	228.878	383.939	189.096	22.7833	28.6683	47.7516	28.7707			0.561378	1.8509	1.93021	3.21303	1.40763	0.362991	0.225269	0.383597	0.373123
0.562785	218.045	231.796	388.276	190.587	23.013	28.9651	48.2573	28.8182			0.562785	1.86802	1.9485	3.23759	1.41992	0.366348	0.226103	0.384443	0.375451
0.564191	220.393	234.689	392.527	192.529	23.1755	29.3115	48.6925	29.3012			0.564191	1.88517	1.96683	3.2621	1.43222	0.369713	0.226921	0.385256	0.377733
0.565594	223.785	237.476	397.077	194.797	23.5392	29.688	49.1651	30.083			0.565594	1.90237	1.98521	3.28657	1.44452	0.373085	0.227724	0.386035	0.379967
0.566996	227.341	240.25	401.693	197.093	23.8594	30.005	49.6482	30.8771			0.566996	1.9196	2.00363	3.31099	1.45683	0.376464	0.228512	0.386782	0.382156
0.568395	230.008	242.935	406.338	199.016	24.0369	30.2989	50.1199	31.2962			0.568395	1.93686	2.0221	3.33536	1.46915	0.379849	0.229285	0.387496	0.384299
0.569793	231.994	245.786	411.063	200.207	24.1752	30.5895	50.6607	30.9774			0.569793	1.95415	2.0406	3.35967	1.48146	0.38324	0.230045	0.38818	0.386396
0.571189	233.841	248.776	415.831	201.338	24.3769	30.8805	51.1948	30.5996			0.571189	1.97147	2.05915	3.38392	1.49378	0.386638	0.230791	0.388832	0.388449
0.572582	236.222	251.784	420.435	203.485	24.685	31.2542	51.6502	31.2051			0.572582	1.98883	2.07773	3.40811	1.50609	0.390041	0.231526	0.389455	0.390458
0.573974	238.843	254.926	424.747	206.182	24.913	31.6492	52.0711	32.316			0.573974	2.00621	2.09636	3.43224	1.5184	0.39345	0.232248	0.390049	0.392423
0.575364	241.401	257.898	429.246	208.452	25.0644	31.9399	52.5493	33.0253			0.575364	2.02362	2.11502	3.4563	1.53071	0.396865	0.232961	0.390616	0.394346
0.576752	244.665	260.812	434.039	210.769	25.3213	32.2074	53.1022	33.7553			0.576752	2.04106	2.13371	3.48028	1.54302	0.400284	0.233663	0.391156	0.396228
0.578138	247.97	263.784	438.67	212.896	25.6943	32.5017	53.564	34.2604			0.578138	2.05852	2.15244	3.5042	1.55531	0.403708	0.234357	0.39167	0.398071
0.579522	250.068	266.704	443.146	214.427	25.9801	32.7859	53.921	34.1915			0.579522	2.076	2.1712	3.52803	1.5676	0.407137	0.235044	0.39216	0.399875
0.580904	252.126	269.597	447.674	216.495	26.173	33.1163	54.3711	34.6214			0.580904	2.0935	2.18999	3.55178	1.57988	0.41057	0.235724	0.392627	0.401642
0.582285	255.354	272.502	452.407	218.897	26.4345	33.4876	54.853	35.3745			0.582285	2.11103	2.20881	3.57545	1.59214	0.414006	0.2364	0.393073	0.403375
0.583663	258.691	275.519	457.155	221.023	26.7855	33.8129	55.2467	35.8583			0.583663	2.12857	2.22766	3.59904	1.60439	0.417447	0.237071	0.393499	0.405075
0.585039	261.323	278.5	461.646	223.291	27.0816	34.1183	55.6361	36.4863			0.585039	2.14613	2.24654	3.62253	1.61663	0.420891	0.237741	0.393907	0.406744
0.586414	263.461	281.002	465.969	225.031	27.2579	34.4142	56.0662	36.6721			0.586414	2.16371	2.26544	3.64593	1.62885	0.424338	0.238409	0.3943	0.408384
0.587787	265.281	282.677	469.6	225.87	27.3406	34.631	56.4455	36.1866			0.587787	2.1813	2.28436	3.66923	1.64105	0.427788	0.239078	0.394678	0.409999

## Sheet: Fig. 2
Figure 2b	Collagen-to-elastin ratio
Study group	Donor	LHD w/o PH	PH-LHD
Patient samples	n=9	n=9	n=11
	1.39488	9.22804	5.92239
	1.57369	9.90688	15.4935
	3.59318	8.61639	39.0894
	3.97284	21.2312	29.5787
	1.29051	55.3099	81.8401
	5.42711	37.1027	72.6241
	3.51238	20.9301	19.9658
	6.66711	4.86965	18.8663
	4.60858	4.39419	15.8503
			10.7199
			24.7696
Figure 2d	MMP/GAPDH
	MMP2				MMP12				MMP9				MMP13
Study group	Donor	LHD w/o PH	PH-LHD		Donor	LHD w/o PH	PH-LHD		Donor	LHD w/o PH	PH-LHD		Donor	LHD w/o PH	PH-LHD
Patient samples	n=5	n=7	n=7		n=5	n=7	n=7		n=6	n=6	n=6		n=5	n=7	n=7
	0.7	1.083	0.736		0.921	1.056	0.877		1.636	0.631	3.155		2.157	0.914	2.521
	1.018	0.986	3.959		0.806	0.991	4.66		0.731	3.812	1.072		1.151	1.804	5.95
	1.01	0.705	1.395		1.162	0.929	1.437		0.757	1.289	2.508		0.899	2.381	4.58
	1.156	0.956	1.144		1.083	0.885	1.689		0.693	8.082	2.199		0.666	3.156	3.63
	1.074	1.078	1.027		1.025	0.893	1.115		1.563	1.653	2.071		0.309	2.671	3.445
		0.781	0.858			0.599	1.238		0.62	2.41	2.614		0.819	2.173	2.508
		0.836	1.629			0.731	1.428

## Sheet: Fig. 3
Figure 3b	Number of particles/Image volume
	Particle volume
	>1000 µm3				500-1000 µm3				100-500 µm3				10-100 µm3				<10 µm3
Study group	Donor	LHD w/o PH	PH-LHD		Donor	LHD w/o PH	PH-LHD		Donor	LHD w/o PH	PH-LHD		Donor	LHD w/o PH	PH-LHD		Donor	LHD w/o PH	PH-LHD
Patient samples	n=6	n=8	n=7		n=6	n=8	n=7		n=6	n=8	n=7		n=6	n=8	n=7		n=6	n=8	n=7
	22	13	10		33	32	30		326	215	158		971	912	734		3728	4800	3382
	24	19	6		41	29	17		312	105	128		1086	794	572		4116	7217	3690
	32	13	13		60	23	24		307	198	133		1026	864	824		2816	4849	6411
	23	21	14		63	22	36		315	195	177		720	680	660		2961	4757	2356
	28	13	4		49	49	20		304	259	146		1214	762	783		3523	3138	2830
	19	19	16		41	33	36		325	190	144		850	768	849		2857	5917	3502
		13	8			47	17			306	158			1137	872			4109	4728
		9				23				172				523				6554
	Total surface area (µm2)/Image volume
	Particle volume
	>1000 µm3				500-1000 µm3				100-500 µm3				10-100 µm3				<10 µm3
Study group	Donor	LHD w/o PH	PH-LHD		Donor	LHD w/o PH	PH-LHD		Donor	LHD w/o PH	PH-LHD		Donor	LHD w/o PH	PH-LHD		Donor	LHD w/o PH	PH-LHD
Patient samples	n=6	n=8	n=7		n=6	n=8	n=7		n=6	n=8	n=7		n=6	n=8	n=7		n=6	n=8	n=7
	58797.6	31747.7	32306.4		42059.4	45295.6	38403.8		125551	75039.9	64306.6		81122.1	74027.2	60449.1		32437.8	35899.6	25456.1
	56072.7	62659.6	11885.3		52035.8	40708.8	20185.3		119715	51387.8	44520.4		93670.4	155538	43892.9		31133.4	54058.8	27774.4
	72357.2	38362.2	36611.5		67144.8	29225.7	30564.5		113267	71384.9	54281.5		86988.3	73021.4	59660		24542.5	45076.6	48148.5
	54817.9	70263.1	36526.2		72953.6	26432.3	42639.6		118788	80630.1	60256.2		61309.6	54099.5	54430		22238	43706.4	20390.4
	108529	28249.6	10185.8		68062.4	61042.8	20537.8		123829	102926	51670.3		101643	66078	58873.5		26629.8	24422.4	28673.2
	51822.1	49787.9	46753.1		48972.3	41351.5	44648.3		117699	87392.8	53148.8		72397.5	60381.4	68484.7		21481.7	44253.7	29910.2
		30308.1	19533.5			49129.8	21657.9			118268	65580			92171.2	67435.2			35337.1	41061.2
		20980.6				32041.2				73783.4				38465.3				49222.5
Figure 3c	Total number of particles/Control				Total surface area/Control
Study group	Donor	LHD w/o PH	PH-LHD		Donor	LHD w/o PH	PH-LHD
Patient samples	n=6	n=8	n=7		n=6	n=8	n=7
	0.952738	1.12003	0.809077		0.945757	0.728887	0.614584
	1.19636	1.53113	0.827644		0.997809	1.0136	0.41244
	0.795386	1.11534	1.38878		1.01345	0.715146	0.637796
	0.765566	1.06433	0.608215		0.918327	0.765389	0.596002
	1.52251	0.791635	0.70949		1.25567	0.786496	0.472758
	0.767442	1.29914	0.852776		0.86899	0.787744	0.67585
		1.05251	1.08458			0.904714	0.598854
		1.36553				0.596699
Figure 3d	Number of nuclei/Image volume
Study group	Donor	LHD w/o PH	PH-LHD
Patient samples	n=6	n=6	n=6
	1703	1393	642
	1306	1825	1143
	1710	951	1104
	2115	1091	779
	954	2273	445
	1243	988	967
Figure 3e	Relative elastic particle length				Figure 3f	Arc-to-chord ratio
Study group	Donor	LHD w/o PH	PH-LHD		Study group	Donor	LHD w/o PH	PH-LHD
Patient samples	n=4	n=3	n=3		Patient samples	n=10	n=10	n=9
Elastic particles	n=195	n=143	133			1.09667	1.27319	1.04276
	1.02963	0.573354	0.588858			1.09	1.34721	1.0351
	0.686387	0.276634	1.79781			1.06923	1.32957	1.05487
	4.543	1.23638	1.39863			1.09615	1.23115	1.05353
	2.48354	0.656612	0.691008			1.09733	1.28595	1.03259
	1.84574	0.777397	0.609736			1.19111	1.38256	1.0248
	1.18378	0.975979	1.26481			1.10368	1.25368	1.02643
	1.10598	0.872365	0.635902			1.12722	1.20933	1.05114
	0.889403	1.0008	0.328451			1.07	1.30605	1.0545
	0.805466	0.439336	0.75854			1.05	1.2016
	1.25419	0.622408	0.362503
	2.76425	0.237111	0.382087
	1.13123	0.691249	0.37752
	1.30284	0.711393	0.443495
	0.824097	0.645277	0.815829
	0.396254	0.809684	0.331258
	0.995342	0.730771	0.286829
	0.525135	0.628283	0.304462
	1.53869	0.723668	0.334399
	0.604731	0.316678	0.336316
	0.675853	0.590549	0.552831
	1.39084	0.267107	1.57923
	1.87576	0.191036	0.934697
	2.00679	0.482929	0.378553
	0.974676	0.594295	0.406327
	1.58496	0.692969	0.431667
	1.27298	0.649701	0.869602
	1.60064	0.810564	0.273036
	1.0925	0.767217	0.539917
	0.956218	0.962623	0.677037
	1.07332	0.88084	0.45571
	0.797994	0.633439	1.13063
	0.69935	0.637505	0.534279
	0.974942	0.45105	0.39269
	1.81729	1.14638	0.258544
	1.30688	0.507896	0.700328
	1.54799	0.711408	0.636035
	1.41716	0.843721	0.576333
	0.562707	0.657512	1.20444
	0.659955	0.345863	0.403028
	0.532258	0.571835	1.20296
	0.985786	0.736828	0.409659
	0.923769	0.717509	1.60369
	0.706463	0.991228	0.305907
	0.652154	0.734601	2.99747
	1.08008	0.649076	2.87127
	0.769699	0.950034	1.33229
	0.548972	0.384732	2.34415
	1.17345	0.621946	0.363088
	1.19564	0.42917	2.17535
	0.473702	0.76148	0.777107
	0.864062	1.07651	0.629286
	0.996665	0.57768	0.885917
	0.748129	0.391363	0.891792
	0.550963	0.278379	0.333244
	0.754613	0.350695	0.462381
	0.788109	0.382854	1.2326
	0.55492	0.984764	0.721544
	1.14211	1.28721	1.06927
	1.19758	0.31772	0.336887
	1.02091	1.02606	0.819722
	0.745312	0.562997	0.45864
	1.23775	0.699669	0.543535
	0.775544	0.591041	0.499028
	0.550953	0.41986	0.695063
	0.774291	0.887387	2.76083
	0.581032	0.541736	0.647444
	0.953961	0.427951	0.834853
	1.52805	0.790748	1.40675
	0.608861	0.335653	0.610989
	1.6037	1.26797	0.668263
	1.24528	3.0849	1.55652
	0.7545	1.44814	1.8147
	1.73039	1.10528	0.364297
	0.699001	0.504996	0.238896
	0.984886	1.90907	0.696101
	1.25258	0.824289	1.02303
	0.76439	1.06731	0.466343
	0.761102	1.15851	0.339177
	1.05885	1.45481	0.485146
	0.509946	1.10573	0.810761
	0.670131	0.449703	0.543633
	1.39608	2.2053	0.916164
	0.843327	0.321525	0.511642
	0.843765	2.81279	1.09405
	1.04271	1.19235	0.516744
	0.762286	0.667987	1.07917
	1.55601	0.429996	0.644028
	4.66662	0.471568	0.512241
	1.8238	1.24806	0.648344
	0.616352	0.54031	1.16385
	0.748286	1.42632	0.247882
	0.40291	1.23203	0.466618
	0.482944	2.65734	1.61865
	1.43402	2.17137	0.642809
	0.359101	1.65402	1.14229
	0.350592	0.395817	0.458193
	0.995141	1.0442	0.318561
	0.737324	1.04987	0.423817
	1.27715	0.928203	0.747514
	1.01383	0.777756	2.65132
	0.817716	0.494653	0.981057
	0.460243	0.525396	1.252
	0.771616	1.11684	0.516238
	0.302516	1.1508	0.308813
	0.457475	1.34318	1.52172
	2.03378	1.13073	0.435344
	0.583677	0.367207	0.586292
	0.855582	0.552005	0.918455
	0.456118	0.64218	0.417736
	0.807693	0.875688	0.799469
	0.658923	0.42013	0.852338
	0.704315	1.15932	0.416615
	0.732526	0.741212	0.504637
	0.549537	0.457529	0.703282
	1.27306	1.48345	2.01266
	1.26054	1.30551	0.946642
	1.79244	0.901771	0.780199
	1.02815	0.656588	0.715424
	1.88496	1.26555	2.085
	0.589094	1.8968	1.71493
	0.42069	0.708626	0.425645
	0.637849	0.692768	3.14164
	0.9441	1.62808	0.802635
	0.770466	0.506593	0.702004
	0.35246	1.05151	2.77253
	0.771012	0.365963	2.34312
	0.481631	0.930636	4.07837
	1.41827	1.52443	1.41579
	1.01486	0.606707	0.822313
	0.413199	1.5388	1.70309
	0.763279	1.14319	0.868658
	0.785902	2.83954	0.691008
	0.908732	0.875014	0.697182
	0.532583	1.53225
	1.28615	0.659439
	0.946524	0.533207
	1.58829	0.352214
	0.738897	0.51641
	0.664763	0.726342
	0.529392	0.511652
	0.28329	0.487014
	0.808499	0.717509
	0.369468	0.52226
	1.06724
	0.57739
	0.417613
	0.583274
	0.528218
	0.84696
	1.42614
	0.723132
	1.09583
	0.481429
	0.846002
	0.553652
	1.22739
	0.912472
	0.521016
	0.701527
	0.65676
	0.946838
	1.67301
	0.826422
	2.39276
	0.606943
	0.874729
	0.946568
	1.22777
	0.812432
	1.25291
	0.715085
	0.992511
	0.793447
	1.21893
	0.589748
	1.17533
	0.899411
	1.33483
	1.48114
	0.709815
	1.09971
	1.24201
	0.642465
	1.25608
	0.491364
	0.814241
	0.778725
	0.534244
	1.39402
	0.940684
	2.51504
	2.02129
	0.625112
	1.13154
	0.846481

## Sheet: Fig. 4
Figure 4b
	Fibrillar collagen normalized to image volume and donor control
	Number of disconnected particles				Total surface area				Total volume
Study group	Donor	LHD w/o PH	PH-LHD		Donor	LHD w/o PH	PH-LHD		Donor	LHD w/o PH	PH-LHD
Patient samples	n=7	n=6	n=6		n=7	n=6	n=6		n=7	n=6	n=6
	1.027	0.418	0.227		1.191	1.221	1.238		1.374	1.528	1.985
	0.698	0.415	0.141		0.969	1.064	1.262		1.044	1.028	1.936
	1.539	0.363	0.274		1.177	1.039	1.12		1.114	1.119	1.693
	0.794	0.314	0.289		1.058	1.16	1.281		1.157	1.314	1.875
	1.123	0.794	0.193		0.85	1.166	1.042		0.646	1.427	1.174
	1.319	0.428	0.22		0.829	0.833	1.341		0.675	0.759	1.939
	0.507				0.923				0.988
Figure 4c	Col I/GAPDH				Col V (145 kDa)/GAPDH				Col V (32 kDa)/GAPDH
Study group	Donor	LHD w/o PH	PH-LHD		Donor	LHD w/o PH	PH-LHD		Donor	LHD w/o PH	PH-LHD
Patient samples	n=6	n=6	n=6		n=6	n=6	n=6		n=6	n=6	n=6
	1.506	0.856	1.135		2.225	3.585	4.85		1.587	1.181	2.799
	0.821	1.356	1.826		1.103	3.211	3.413		1.037	1.298	3.335
	0.992	1.587	1.218		0.885	2.87	2.859		0.982	1.635	3.148
	0.991	0.726	1.071		0.69	4.299	2.772		0.985	1.644	2.823
	0.714	0.456	1.468		0.51	2.284	7.78		0.719	1.36	3.363
	0.973	0.659	1.573		0.587	1.91	2.428		0.69	1.248	2.832
Figure 4d	AGE area/Image area
Study group	Donor	LHD w/o PH	PH-LHD
Patient samples	n=10	n=8	n=8
	0.997	4.068	4.071
	0.661	5.164	4.096
	0.215	3.469	3.863
	1.658	2.227	4.072
	1.002	5.333	2.034
	1.171	3.613	3.788
	0.455	3.81	2.731
	2.032	1.907	4.777
	0.522
	1.041

## Sheet: Fig. 5
Figure 5c											Figure 5e-e'	Stress-strain and stress-stiffness curves
	LVSP, mmHg
Weeks post-OP	1	1	3	3	5	5	5	5			Study group	sham 1w	sham 1w	sham 1w	sham 1w	AoB 1w	AoB 1w	AoB 1w	AoB 1w	sham 3w	sham 3w	sham 3w	sham 3w	AoB 3w	AoB 3w	AoB 3w	AoB 3w	sham 5w	sham 5w	sham 5w	sham 5w	AoB 5w	AoB 5w	AoB 5w	AoB 5w	AoB-BLN 5w	AoB-BLN 5w	AoB-BLN 5w	AoB-BLN 5w	AoB-PGG 5w	AoB-PGG 5w	AoB-PGG 5w	AoB-PGG 5w
Study group	sham	AoB	sham	AoB	sham	AoB	AoB-BLN	AoB-PGG				Mean	SD	Mean	Mean	Mean	SD	Mean	Mean	Mean	SD	Mean	Mean	Mean	SD	Mean	Mean	Mean	SD	Mean	Mean	Mean	SD	Mean	Mean	Mean	SD	Mean	Mean	Mean	SD	Mean	Mean
Animals	n=12	n=12	n=12	n=11	n=12	n=11	n=8	n=9				ε true	ε true	σ true	E	ε true	ε true	σ true	E	ε true	ε true	σ true	E	ε true	ε true	σ true	E	ε true	ε true	σ true	E	ε true	ε true	σ true	E	ε true	ε true	σ true	E	ε true	ε true	σ true	E
	84.8	149.6	84.4	158.7	78.8	181.7	204.8	175.8				[]	[]	[kPa]	[MPa]	[]	[]	[kPa]	[MPa]	[]	[]	[kPa]	[MPa]	[]	[]	[kPa]	[MPa]	[]	[]	[kPa]	[MPa]	[]	[]	[kPa]	[MPa]	[]	[]	[kPa]	[MPa]	[]	[]	[kPa]	[MPa]
	80.9	138.3	88.3	159.4	86.2	144.2	155.1	165.7				0	0	10.55	-2.99064	0	0	10.2133	-0.459632	0	0	9.1812	-3.02072	0	0	7.58901	-1.21054	0	0	7.93935	-2.11765	0	0	6.69231	-1.13301	0	0	7.17075	-1.35377	0	0	6.81719	-1.58359
	47.3	139.1	96.6	175.9	77	150.5	182	206.3				0.00717191	0.000957889	10.7093	-2.5124	0.00751158	0.000576444	10.305	-0.350157	0.00561131	0.000721082	9.21174	-2.62981	0.00508332	0.000576444	7.58901	-1.00562	0.00510095	0.000329119	7.99019	-1.86027	0.00460638	0.000313877	6.81465	-0.95251	0.00432726	0.000576067	7.21776	-1.16133	0.00511799	0.000762815	6.85096	-1.36941
	87.9	130.6	90.4	194.1	93.9	145.8	157.4	156				0.0142918	0.00190354	10.8397	-2.08319	0.0149667	0.0011443	10.4216	-0.255377	0.0111907	0.00143365	9.24637	-2.27106	0.0101404	0.0011443	7.59319	-0.821472	0.0101758	0.000654877	8.05469	-1.62261	0.00919143	0.000624876	6.91379	-0.789597	0.00863546	0.00114684	7.24726	-0.985367	0.0102092	0.00151778	6.89259	-1.17326
	47.4	100.8	69.4	156.9	73.1	174.9	163	143.8				0.021361	0.00283727	11.0079	-1.6992	0.0223667	0.0017038	10.5429	-0.17384	0.0167389	0.00213791	9.30354	-1.94246	0.0151719	0.0017038	7.62402	-0.656569	0.0152252	0.000977353	8.08937	-1.40355	0.0137557	0.000933065	7.04647	-0.643009	0.0129251	0.00171244	7.26563	-0.824856	0.0152743	0.00226509	6.94224	-0.994011
	68.5	120.2	89.6	119.2	79.6	131.9	152.2	143.3				0.0283796	0.00375922	11.1728	-1.35692	0.029712	0.00225509	10.6339	-0.104221	0.0222559	0.00283396	9.43226	-1.64215	0.0201778	0.00225509	7.6566	-0.509485	0.020249	0.00129657	8.14587	-1.20202	0.0182991	0.00123845	7.18448	-0.511582	0.0171961	0.00227289	7.28059	-0.678834	0.0203133	0.00300479	7.01909	-0.830595
	84.9	167.8	82.5	119.9	89.8	151.4	172.6	187.8				0.0353486	0.00466966	11.3668	-1.05304	0.0370035	0.00279835	10.8303	-0.0452905	0.0277421	0.00352196	9.6428	-1.36833	0.0251583	0.00279835	7.74114	-0.378861	0.0252476	0.00161258	8.24637	-1.017	0.0228218	0.00154109	7.26797	-0.394196	0.0214485	0.00282828	7.28737	-0.546366	0.0253264	0.00373703	7.07557	-0.681992
	82.9	121.9	72.2	153	72.2	142.9	202	161.8				0.0422686	0.0055688	11.6432	-0.784461	0.0442419	0.00333377	11.1253	0.00408054	0.033198	0.00420205	9.92975	-1.11931	0.0301138	0.00333377	7.87747	-0.26342	0.0302213	0.00192544	8.36945	-0.847521	0.0273241	0.00184101	7.37085	-0.289801	0.0256827	0.00337867	7.31661	-0.426572	0.0303139	0.00446191	7.13229	-0.547237
	101.9	128	67.5	164	82.2	148.5		190.7				0.0491405	0.00645685	12.0035	-0.548284	0.0514281	0.00386152	11.5206	0.044931	0.0386238	0.00487437	10.2534	-0.89349	0.0350445	0.00386152	8.12266	-0.16196	0.0351703	0.0022352	8.58194	-0.692653	0.0318061	0.00213826	7.47549	-0.197404	0.0298988	0.00392414	7.42547	-0.318612	0.0352763	0.00517954	7.20359	-0.425414
	81.7	134.7	88.3	158.7	80.4	170.6						0.0559647	0.00733402	12.5063	-0.34181	0.0585628	0.00438175	12.0442	0.0782149	0.04402	0.00553904	10.6844	-0.68934	0.0399506	0.00438175	8.51305	-0.0733508	0.0400948	0.00254189	8.83759	-0.551514	0.0362681	0.00243286	7.60549	-0.11607	0.0340969	0.00446475	7.60299	-0.221693	0.0402135	0.00589005	7.29318	-0.315658
	105.2	101.7	78.8	153.2	88.5	146.8						0.0627421	0.00820052	13.1465	-0.162515	0.0656467	0.00489463	12.636	0.104807	0.0493867	0.00619621	11.1434	-0.50542	0.0448325	0.00489463	9.01982	0.00347017	0.0449951	0.00284557	9.16987	-0.423263	0.0407102	0.00272485	7.90454	-0.0449179	0.0382772	0.00500056	7.91415	-0.135058	0.0451261	0.00659353	7.44508	-0.217147
	81.1	112.7	84		89.2							0.0694732	0.00905653	13.86	-0.00804485	0.0726806	0.00540032	13.235	0.12551	0.0547244	0.00684601	11.6418	-0.340368	0.0496903	0.00540032	9.60533	0.0695016	0.0498715	0.00314628	9.54144	-0.3071	0.0451325	0.00301427	8.27397	0.0168819	0.0424398	0.00553165	8.34223	-0.0579901	0.0500141	0.00729009	7.6438	-0.129104
												0.0761586	0.00990226	14.5196	0.123797	0.0796651	0.00589896	13.8458	0.141056	0.0600333	0.00748855	12.206	-0.19289	0.0545243	0.00589896	10.2108	0.125681	0.0547241	0.00344406	9.91116	-0.202264	0.0495353	0.00330115	8.72623	0.0701099	0.0465849	0.00605807	8.79844	0.0101901	0.0548779	0.00797983	7.89693	-0.0507934
	LV+Sw/Bw											0.0827991	0.0107379	15.1316	0.235058	0.086601	0.00639069	14.4346	0.152115	0.0653138	0.00812395	12.7385	-0.061764	0.0593347	0.00639069	10.814	0.172888	0.0595532	0.00373895	10.2835	-0.10803	0.0539188	0.00358553	9.21302	0.1155	0.0507126	0.00657989	9.30448	0.0701269	0.0597177	0.00866285	8.21166	0.0184817
Weeks post-OP	1	1	3	3	5	5	5	5				0.0893952	0.0115636	15.7122	0.327646	0.093489	0.00687568	14.9901	0.159298	0.0705662	0.00875235	13.2983	0.0541659	0.0641218	0.00687568	11.3802	0.211945	0.0643591	0.00403101	10.5812	-0.0237099	0.058283	0.00386743	9.62575	0.153741	0.0548232	0.00709717	9.77941	0.122431	0.0645337	0.00933925	8.5626	0.0793794
Study group	sham	AoB	sham	AoB	sham	AoB	AoB-BLN	AoB-PGG				0.0959475	0.0123796	16.2801	0.403336	0.10033	0.00735404	15.5533	0.163161	0.0757907	0.00937385	13.8525	0.155994	0.0688858	0.00735404	11.9278	0.243626	0.0691419	0.00432026	10.8581	0.0513513	0.0626282	0.00414689	10.0257	0.18548	0.0589166	0.00760996	10.2376	0.16768	0.0693261	0.0100091	8.9672	0.132522
Animals	n=10	n=9	n=12	n=12	n=10	n=12	n=8	n=11				0.102457	0.013186	16.8988	0.463779	0.107124	0.00782592	16.1046	0.164208	0.0809878	0.00998857	14.4082	0.244754	0.0736269	0.00782592	12.4615	0.268651	0.0739018	0.00460674	11.1282	0.117776	0.0669546	0.00442395	10.4263	0.211324	0.0629932	0.00811833	10.6781	0.206422	0.0740953	0.0106726	9.40433	0.178498
	0.00221	0.00317	0.00237	0.00353	0.00209	0.00329	0.0036	0.00301				0.108923	0.0139831	17.5192	0.510511	0.113871	0.00829144	16.6511	0.162895	0.0861576	0.0105966	14.9512	0.321423	0.0783454	0.00829144	12.9759	0.287695	0.0786391	0.00489051	11.4327	0.176155	0.0712622	0.00469862	10.7894	0.231839	0.0670529	0.00862233	11.115	0.239173	0.0788413	0.0113297	9.85585	0.217862
	0.00256	0.00314	0.00223	0.00346	0.00213	0.0034	0.0032	0.00378				0.115347	0.0147709	18.0983	0.544956	0.120574	0.00875075	17.1972	0.159638	0.0913005	0.0111981	15.5024	0.386923	0.0830414	0.00875075	13.4837	0.301387	0.0833541	0.00517159	11.8149	0.227051	0.0755513	0.00497095	11.1904	0.247559	0.071096	0.00912202	11.5524	0.266422	0.0835646	0.0119806	10.3094	0.251139
	0.00236	0.00269	0.00227	0.00321	0.00208	0.00339	0.00358	0.00281				0.12173	0.0155496	18.6275	0.568437	0.127232	0.00920395	17.7562	0.154807	0.0964167	0.0117932	16.0557	0.442126	0.0877151	0.00920395	13.9929	0.310316	0.0880468	0.00545003	12.184	0.270995	0.079822	0.00524096	11.6061	0.258978	0.0751226	0.00961746	11.9519	0.288631	0.0882652	0.0126253	10.7582	0.278823
	0.00232	0.00281	0.00231	0.00416	0.00214	0.00313	0.00383	0.00374				0.128072	0.0163195	19.1414	0.58218	0.133845	0.00965117	18.305	0.148738	0.101507	0.0123819	16.5566	0.487854	0.0923669	0.00965117	14.5179	0.315026	0.0927176	0.00572586	12.549	0.308494	0.0840746	0.00550868	11.9826	0.26656	0.0791328	0.0101087	12.3509	0.306236	0.0929434	0.013264	11.1883	0.301381
	0.00245	0.00276	0.00209	0.00351	0.00235	0.00343	0.00325	0.00316				0.134373	0.0170805	19.662	0.58732	0.140415	0.0100925	18.8492	0.141729	0.10657	0.0129643	17.0778	0.524882	0.0969968	0.0100925	15.0262	0.316026	0.0973666	0.00599911	12.8678	0.340027	0.088309	0.00577415	12.3583	0.270739	0.0831268	0.0105958	12.7341	0.319648	0.0975994	0.0138967	11.6047	0.319252
	0.00239	0.00353	0.00231	0.00308	0.00205	0.00387	0.00317	0.00334				0.140635	0.017833	20.1967	0.584907	0.146942	0.0105281	19.4316	0.134049	0.111608	0.0135406	17.6008	0.553941	0.101605	0.0105281	15.5377	0.313789	0.101994	0.00626983	13.1455	0.366049	0.0925255	0.00603738	12.751	0.271915	0.0871047	0.0110788	13.098	0.329253	0.102233	0.0145235	12.0078	0.332849
	0.00241	0.00393	0.00223	0.00454	0.00196	0.00312	0.00326	0.00291				0.146857	0.0185771	20.7701	0.575908	0.153426	0.0109581	19.9275	0.125934	0.11662	0.0141109	18.1113	0.575719	0.106192	0.0109581	16.0366	0.308751	0.1066	0.00653805	13.4672	0.386989	0.0967243	0.00629841	13.1501	0.270463	0.0910666	0.0115578	13.5231	0.335416	0.106846	0.0151445	12.3865	0.342563
	0.00213	0.00332	0.00284	0.00384	0.00224	0.00361	0.00345	0.00287				0.15304	0.0193128	21.3221	0.561219	0.159869	0.0113826	20.4101	0.117594	0.121607	0.0146752	18.6274	0.590865	0.110758	0.0113826	16.5126	0.301318	0.111185	0.0068038	13.7946	0.403256	0.100905	0.00655727	13.5594	0.266729	0.0950127	0.0120327	13.9521	0.338479	0.111437	0.0157597	12.7522	0.348758
	0.00217	0.00257	0.00263	0.00391	0.00196	0.00314		0.00337				0.159184	0.0200404	21.9101	0.541662	0.16627	0.0118016	20.914	0.109214	0.126569	0.0152336	19.0859	0.599987	0.115303	0.0118016	17.0321	0.291863	0.115749	0.00706712	14.1542	0.415235	0.105069	0.00681398	13.992	0.261036	0.098943	0.0125038	14.3548	0.338765	0.116006	0.0163693	13.1204	0.351778
	0.00268		0.00235	0.00406	0.00183	0.00334		0.00365				0.165291	0.0207599	22.5052	0.517995	0.17263	0.0122153	21.357	0.100952	0.131507	0.0157863	19.5359	0.60366	0.119827	0.0122153	17.5305	0.280732	0.120292	0.00732804	14.5349	0.423291	0.109215	0.00706856	14.3905	0.25368	0.102858	0.0129709	14.7733	0.336575	0.120554	0.0169734	13.5073	0.351947
			0.00229	0.00406		0.00306		0.00302				0.17136	0.0214716	23.1352	0.490913	0.17895	0.0126238	21.912	0.0929496	0.136419	0.0163333	19.9977	0.602422	0.12433	0.0126238	18.0464	0.26824	0.124814	0.0075866	14.9021	0.427769	0.113345	0.00732106	14.7552	0.244937	0.106757	0.0134342	15.1257	0.332194	0.125081	0.0175719	13.9366	0.349567
			0.0023	0.00423		0.00351						0.177392	0.0221754	23.7595	0.461052	0.18523	0.0130272	22.5159	0.0853244	0.141307	0.0168747	20.4849	0.596779	0.128813	0.0130272	18.5864	0.254681	0.129316	0.00784282	15.2663	0.428994	0.117457	0.00757148	15.131	0.235057	0.110641	0.0138937	15.483	0.325885	0.129588	0.018165	14.3821	0.344922
												0.183387	0.0228717	24.3745	0.428993	0.191471	0.0134256	23.1089	0.0781776	0.146172	0.0174106	21.0428	0.587205	0.133275	0.0134256	19.0919	0.240319	0.133798	0.00809674	15.6217	0.427274	0.121552	0.00781987	15.4507	0.224274	0.11451	0.0143495	15.8474	0.317898	0.134074	0.0187528	14.8207	0.338278
												0.189347	0.0235604	24.9677	0.395269	0.197673	0.013819	23.7106	0.0715932	0.151012	0.0179411	21.6018	0.574144	0.137718	0.013819	19.6465	0.225398	0.13826	0.00834838	15.9756	0.422899	0.125631	0.00806623	15.7737	0.212801	0.118363	0.0148015	16.199	0.308463	0.138539	0.0193353	15.2391	0.329881
Figure 5d	RVSP, mmHg											0.19527	0.0242418	25.4833	0.360361	0.203836	0.0142076	24.2572	0.0656401	0.155829	0.0184663	22.1225	0.558013	0.142141	0.0142076	20.186	0.210139	0.142702	0.00859779	16.3091	0.416141	0.129692	0.0083106	16.157	0.20083	0.122202	0.01525	16.5923	0.297797	0.142985	0.0199126	15.6132	0.319965
Weeks post-OP	1	1	3	3	5	5	5	5				0.201159	0.0249159	25.9865	0.324707	0.209962	0.0145914	24.7716	0.0603732	0.160622	0.0189862	22.648	0.5392	0.146544	0.0145914	20.6951	0.194742	0.147124	0.00884498	16.6859	0.407258	0.133738	0.008553	16.5578	0.188541	0.126026	0.0156948	16.9601	0.286101	0.14741	0.0204848	15.9918	0.308745
Study group	sham	AoB	sham	AoB	sham	AoB	AoB-BLN	AoB-PGG				0.207012	0.0255828	26.454	0.288705	0.21605	0.0149706	25.3018	0.0558347	0.165393	0.0195009	23.1052	0.51807	0.150927	0.0149706	21.2296	0.179389	0.151527	0.00908999	17.0825	0.396492	0.137767	0.00879345	16.9912	0.176092	0.129835	0.016136	17.3345	0.273562	0.151816	0.0210519	16.3565	0.296423
Animals	n=12	n=12	n=12	n=11	n=12	n=11	n=8	n=9				0.212831	0.0262427	26.9849	0.252709	0.222102	0.0153452	25.8941	0.0520552	0.17014	0.0200105	23.5548	0.49496	0.155292	0.0153452	21.7136	0.164241	0.15591	0.00933284	17.4825	0.384069	0.14178	0.00903199	17.46	0.163628	0.133629	0.0165737	17.6982	0.260353	0.156202	0.021614	16.7135	0.283187
	27.3	26.2	17.1	37.8	22.3	36	44.1	22.6				0.218616	0.0268957	27.5547	0.217041	0.228116	0.0157153	26.4791	0.0490552	0.174865	0.0205151	24.0415	0.470188	0.159637	0.0157153	22.2124	0.149444	0.160275	0.00957358	17.8964	0.370204	0.145777	0.00926862	17.8807	0.151281	0.137409	0.0170079	18.0499	0.246634	0.160568	0.0221712	17.0822	0.269209
	20.4	22.3	19.9	28.3	25.7	28.7	33.4	23.3				0.224368	0.0275419	28.2164	0.181987	0.234095	0.016081	27.0676	0.0468453	0.179567	0.0210148	24.4661	0.444047	0.163963	0.016081	22.733	0.135127	0.16462	0.00981221	18.2353	0.355096	0.149757	0.00950338	18.2615	0.139168	0.141175	0.0174387	18.4271	0.232555	0.164915	0.0227235	17.4629	0.254651
	17.1	24.6	27.1	21.9	22.4	22.5	28.6	26.1				0.230086	0.0281814	28.9375	0.147799	0.240038	0.0164424	27.6764	0.045428	0.184247	0.0215096	24.9562	0.41681	0.16827	0.0164424	23.2549	0.121403	0.168946	0.0100488	18.5494	0.338933	0.153722	0.00973628	18.6412	0.127391	0.144926	0.0178661	18.8192	0.218251	0.169243	0.023271	17.8348	0.239662
	22.8	31	24.7	20.6	22.9	25.3	29.7	33				0.235771	0.0288142	29.5755	0.114704	0.245946	0.0167995	28.2657	0.0447983	0.188905	0.0219996	25.448	0.388732	0.172559	0.0167995	23.8353	0.108373	0.173254	0.0102833	18.8592	0.32189	0.157672	0.00996735	18.9917	0.116043	0.148663	0.0182901	19.2301	0.203848	0.173552	0.0238138	18.2319	0.224381
	20.5	25.3	26.3	36.9	21.6	30.2	39.6	22.1				0.241424	0.0294406	30.2521	0.0828963	0.251819	0.0171524	28.8447	0.044944	0.193542	0.0224849	25.9224	0.360047	0.176829	0.0171524	24.4231	0.0961207	0.177543	0.0105158	19.1754	0.30413	0.161605	0.0101966	19.3686	0.105203	0.152386	0.0187109	19.6425	0.18946	0.177843	0.0243519	18.6398	0.208934
	26.7	29.5	19.1	28.5	24.9	53.1	27.5	22.5				0.247045	0.0300606	30.8926	0.0525476	0.257658	0.0175012	29.4154	0.0458475	0.198156	0.0229655	26.4342	0.330971	0.18108	0.0175012	25.0093	0.0847209	0.181814	0.0107463	19.527	0.285807	0.165523	0.0104241	19.7834	0.0949423	0.156095	0.0191283	20.0766	0.175194	0.182114	0.0248854	19.0316	0.193437
	28.6	31.8	22.8	44.1	25.9	30.5	27.3	21				0.252634	0.0306743	31.4965	0.0238045	0.263462	0.017846	29.9751	0.0474854	0.202749	0.0234415	26.866	0.301706	0.185314	0.017846	25.5953	0.0742349	0.186066	0.0109749	19.8984	0.267062	0.169426	0.0106498	20.2196	0.0853198	0.15979	0.0195425	20.4857	0.161145	0.186368	0.0254144	19.4404	0.177997
	24.3	24.5	25.9	32.6	20.7	33.9	24.6	34.9				0.258191	0.0312818	32.1346	-0.0032086	0.269233	0.0181868	30.545	0.0498302	0.207321	0.0239129	27.3212	0.272434	0.189529	0.0181868	26.1834	0.0647133	0.190301	0.0112015	20.2707	0.248028	0.173314	0.0108737	20.6844	0.0763858	0.163471	0.0199535	20.9035	0.147399	0.190603	0.0259388	19.8532	0.162712
	28.8	29.9	21.6	46.6	23.8	31.6		25.6				0.263718	0.0318832	32.7287	-0.0283878	0.274971	0.0185237	31.1921	0.0528501	0.211872	0.0243799	27.7724	0.243325	0.193727	0.0185237	26.7365	0.0561969	0.194517	0.0114262	20.6492	0.228828	0.177187	0.0110959	21.1276	0.0681821	0.167139	0.0203613	21.3461	0.134034	0.19482	0.0264588	20.2366	0.147672
	21.2	24.6	25.7	37.6	19.6	35.3						0.269214	0.0324785	33.3063	-0.0516485	0.280676	0.0188567	31.9047	0.0565101	0.216402	0.0248425	28.2566	0.214534	0.197907	0.0188567	27.2957	0.0487165	0.198716	0.011649	21.0482	0.209575	0.181044	0.0113165	21.5663	0.060742	0.170793	0.0207661	21.7676	0.12112	0.199018	0.0269745	20.6316	0.132956
	24.1	23.5	25.6	36.1	20.3	31						0.274679	0.033068	33.9337	-0.0729238	0.286349	0.019186	32.6155	0.0607721	0.220912	0.0253008	28.8382	0.186202	0.202069	0.019186	27.8553	0.0422943	0.202897	0.0118699	21.4579	0.190373	0.184887	0.0115353	21.991	0.0540917	0.174434	0.0211677	22.212	0.10872	0.203199	0.0274858	21.0471	0.118637
	21.9	25.2	25.5		24.9							0.280115	0.0336516	34.5757	-0.0921629	0.291989	0.0195116	33.3018	0.065596	0.225401	0.0257548	29.4279	0.158456	0.206214	0.0195116	28.3803	0.0369445	0.207061	0.012089	21.8562	0.171321	0.188715	0.0117524	22.4093	0.0482499	0.178061	0.0215662	22.6359	0.0968894	0.207363	0.0279928	21.4548	0.104781
												0.28552	0.0342295	35.2524	-0.10933	0.297598	0.0198336	33.9286	0.0709394	0.22987	0.0262046	30.0426	0.131413	0.210342	0.0198336	28.9699	0.0326736	0.211208	0.0123062	22.2904	0.152506	0.192528	0.011968	22.8582	0.0432293	0.181675	0.0219618	23.0345	0.0856758	0.211509	0.0284956	21.8841	0.0914469
												0.290897	0.0348017	35.9201	-0.124405	0.303176	0.0201519	34.5306	0.0767589	0.234318	0.0266502	30.6264	0.105177	0.214452	0.0201519	29.5545	0.029481	0.215337	0.0125217	22.6789	0.13401	0.196327	0.0121818	23.311	0.0390362	0.185276	0.0223543	23.4566	0.0751214	0.215637	0.0289943	22.3441	0.0786857
	RVw/Bw											0.296244	0.0353684	36.5827	-0.137376	0.308722	0.0204668	35.1981	0.0830096	0.238747	0.0270917	31.1376	0.0798429	0.218546	0.0204668	30.1727	0.02736	0.21945	0.0127354	23.0847	0.115907	0.200111	0.0123941	23.7625	0.0356716	0.188864	0.0227439	23.899	0.0652621	0.219748	0.0294888	22.7716	0.0665435
Weeks post-OP	1	1	3	3	5	5	5	5				0.301563	0.0359295	37.2794	-0.148249	0.314238	0.0207782	35.9292	0.0896462	0.243156	0.0275292	31.6192	0.055493	0.222622	0.0207782	30.8187	0.0262978	0.223545	0.0129473	23.4924	0.0982653	0.203882	0.0126048	24.2058	0.0331314	0.192439	0.0231306	24.3704	0.0561283	0.223843	0.0299793	23.1934	0.0550601
Study group	sham	AoB	sham	AoB	sham	AoB	AoB-BLN	AoB-PGG				0.306854	0.0364853	37.9591	-0.157035	0.319723	0.0210861	36.7037	0.0966229	0.247546	0.0279627	32.0905	0.0322015	0.226682	0.0210861	31.4311	0.0262763	0.227624	0.0131576	23.8937	0.0811459	0.207637	0.0128139	24.6649	0.0314069	0.196001	0.0235144	24.8208	0.0477447	0.22792	0.0304658	23.6524	0.0442699
Animals	n=10	n=9	n=12	n=12	n=10	n=12	n=8	n=11				0.312116	0.0370357	38.7233	-0.163759	0.325178	0.0213907	37.5373	0.103894	0.251916	0.0283923	32.5765	0.0100329	0.230726	0.0213907	32.0876	0.0272725	0.231686	0.013366	24.3279	0.064604	0.211379	0.0130214	25.12	0.030485	0.19955	0.0238954	25.2351	0.0401311	0.23198	0.0309483	24.087	0.0342021
	0.000679348	0.000676647	0.000523256	0.000776536	0.000497845	0.000742	0.00114355	0.000603015				0.31735	0.0375809	39.4929	-0.168452	0.330604	0.0216921	38.3013	0.111413	0.256267	0.028818	33.1378	-0.0109565	0.234753	0.0216921	32.7446	0.0292591	0.235732	0.0135728	24.7308	0.048689	0.215107	0.0132274	25.6074	0.0303489	0.203087	0.0242735	25.6179	0.0333028	0.236024	0.0314269	24.5446	0.0248811
	0.00064557	0.000766467	0.000668675	0.000716837	0.000560606	0.000766585	0.00100467	0.000547945				0.322557	0.0381209	40.2579	-0.171154	0.336	0.0219901	39.0206	0.119137	0.260599	0.0292398	33.7894	-0.0307187	0.238764	0.0219901	33.4261	0.0322046	0.239761	0.013778	25.1277	0.0334449	0.218821	0.0134319	26.1481	0.0309784	0.206611	0.0246488	25.9658	0.0272702	0.240052	0.0319017	25.0111	0.0163264
	0.000639785	0.000694805	0.000721925	0.000945055	0.000526432	0.00102198	0.000831169	0.000597015				0.327737	0.0386557	41.0532	-0.171913	0.341368	0.022285	39.7351	0.127019	0.264912	0.0296579	34.457	-0.0492134	0.242758	0.022285	34.1396	0.0360741	0.243774	0.0139815	25.4834	0.0189107	0.222521	0.0136348	26.653	0.03235	0.210122	0.0250214	26.3541	0.02204	0.244062	0.0323726	25.4558	0.00855376
	0.00077381	0.000727273	0.000561728	0.000752294	0.00048374	0.000892105	0.00138587	0.00113043				0.33289	0.0391856	41.8089	-0.170782	0.346706	0.0225768	40.4107	0.135018	0.269206	0.0300723	35.1601	-0.0664072	0.246737	0.0225768	34.8516	0.0408294	0.247771	0.0141833	25.8013	0.0051201	0.226208	0.0138363	27.1881	0.0344377	0.213621	0.0253913	26.8025	0.0176149	0.248057	0.0328397	25.9198	0.00157449
	0.000672131	0.000874396	0.000633663	0.000789308	0.000687671	0.00075814	0.00100244	0.000616967				0.338016	0.0397105	42.5937	-0.167822	0.352017	0.0228654	41.1762	0.143091	0.273482	0.0304829	35.8132	-0.0822735	0.250699	0.0228654	35.5552	0.0464296	0.251752	0.0143836	26.1301	-0.00789738	0.229881	0.0140363	27.7159	0.0372128	0.217108	0.0257584	27.2794	0.0139939	0.252036	0.0333031	26.3875	-0.00460367
	0.000625767	0.000709184	0.000719136	0.00140345	0.000663636	0.00127083	0.000750605	0.00126316				0.343116	0.0402305	43.3872	-0.163096	0.357299	0.023151	41.9894	0.151196	0.27774	0.03089	36.3972	-0.0967921	0.254646	0.023151	36.2049	0.0528312	0.255717	0.0145822	26.4911	-0.0201168	0.23354	0.0142348	28.2139	0.0406446	0.220582	0.0261229	27.7801	0.0111728	0.255998	0.0337629	26.8442	-0.0099765
	0.00064878	0.000920904	0.000701183	0.00136	0.000617284	0.00148485	0.000854922	0.000570825				0.348189	0.0407457	44.1951	-0.156674	0.362553	0.0234337	42.8278	0.159296	0.281979	0.0312935	36.9448	-0.109949	0.258577	0.0234337	36.8404	0.0599888	0.259667	0.0147793	26.9157	-0.0315173	0.237186	0.0144319	28.756	0.0447005	0.224045	0.0264848	28.2609	0.00914427	0.259945	0.034219	27.3145	-0.0145431
	0.000731959	0.000883249	0.000751634	0.00128148	0.00053	0.00077809	0.00075	0.000512195				0.353237	0.0412561	45.0275	-0.148629	0.36778	0.0237133	43.6812	0.167352	0.2862	0.0316935	37.4705	-0.121734	0.262493	0.0237133	37.4421	0.0678549	0.263601	0.0149748	27.3838	-0.042082	0.240819	0.0146276	29.3102	0.0493463	0.227495	0.026844	28.7082	0.00789807	0.263876	0.0346715	27.7823	-0.0183055
	0.000730769	0.000700483	0.000611111	0.00157818	0.000563474	0.00100263		0.000675676				0.358259	0.0417618	45.8624	-0.139038	0.372979	0.0239901	44.5242	0.175328	0.290403	0.0320899	38.0234	-0.132145	0.266393	0.0239901	38.0843	0.0763809	0.26752	0.0151688	27.8551	-0.0517975	0.244439	0.0148219	29.9075	0.0545467	0.230933	0.0272007	29.1309	0.00742134	0.267792	0.0351205	28.2419	-0.0212686
	0.000762136		0.000634615	0.00109294	0.000508439	0.00123499		0.00114634				0.363256	0.0422629	46.6679	-0.127981	0.378152	0.024264	45.3484	0.183192	0.294589	0.032483	38.6417	-0.141182	0.270278	0.024264	38.7837	0.0855165	0.271423	0.0153613	28.305	-0.060654	0.248045	0.0150147	30.5529	0.0602652	0.234359	0.0275548	29.2546	0.00769881	0.271692	0.0355659	28.7395	-0.0234401
			0.000744986	0.00118321		0.00065586		0.000627907				0.368228	0.0427595	47.4887	-0.11554	0.383297	0.0245351	46.1781	0.190911	0.298757	0.0328726	39.3035	-0.148851	0.274148	0.0245351	39.5324	0.095211	0.275311	0.0155522	28.7268	-0.0686449	0.251639	0.0152062	31.1966	0.0664644	0.237774	0.0279063	29.4228	0.00871296	0.275576	0.0360079	29.248	-0.0248299
			0.000672185	0.000945205		0.00081268						0.373175	0.0432516	48.3147	-0.101798	0.388417	0.0248034	46.943	0.198456	0.302908	0.0332589	40.0016	-0.155162	0.278002	0.0248034	40.3007	0.105413	0.279184	0.0157417	29.1767	-0.0757667	0.255219	0.0153963	31.8227	0.0731064	0.241177	0.0282554	29.5833	0.0104443	0.279446	0.0364464	29.7351	-0.0254501
												0.378098	0.0437392	49.164	-0.0868407	0.39351	0.025069	47.7365	0.205799	0.307041	0.0336419	40.6864	-0.160128	0.281842	0.025069	41.0412	0.116069	0.283042	0.0159298	29.6618	-0.0820187	0.258787	0.0155851	32.4538	0.0801531	0.244568	0.028602	29.7395	0.0128713	0.2833	0.0368816	30.2281	-0.0253152
												0.382996	0.0442224	50.0783	-0.0707558	0.398577	0.025332	48.5452	0.212916	0.311157	0.0340217	41.346	-0.163766	0.285667	0.025332	41.7837	0.127129	0.286885	0.0161163	30.1807	-0.087403	0.262342	0.0157725	33.0574	0.087566	0.247948	0.0289462	30.4941	0.0159711	0.287139	0.0373134	30.7027	-0.0244412
												0.38787	0.0447014	51.0153	-0.0536305	0.403619	0.0255922	49.3863	0.219785	0.315256	0.0343982	42.0318	-0.166097	0.289478	0.0255922	42.1784	0.138539	0.290713	0.0163015	30.69	-0.0919239	0.265885	0.0159586	33.6502	0.0953068	0.251316	0.0292879	31.1941	0.0197192	0.290964	0.0377419	31.1907	-0.0228461
												0.39272	0.0451761	51.9605	-0.0355531	0.408636	0.0258499	50.3094	0.226385	0.319338	0.0347715	42.7357	-0.167145	0.293273	0.0258499	42.6103	0.150248	0.294527	0.0164852	31.136	-0.0955886	0.269415	0.0161434	34.2802	0.103337	0.254672	0.0296273	31.9354	0.0240895	0.294773	0.0381672	31.7136	-0.0205494
Figure 5f	True strain at 1MPa											0.397547	0.0456465	52.8829	-0.0166117	0.413627	0.026105	51.2791	0.2327	0.323404	0.0351417	43.5017	-0.166936	0.297055	0.026105	43.0522	0.162204	0.298326	0.0166675	31.5619	-0.0984059	0.272932	0.0163269	34.8746	0.11162	0.258018	0.0299643	32.7027	0.0290552	0.298568	0.0385892	32.2453	-0.0175719
Weeks post-OP	1	1	3	3	5	5	5	5				0.40235	0.0461129	53.763	0.00310548	0.418594	0.0263576	52.2593	0.238714	0.327453	0.0355088	44.2552	-0.165498	0.300822	0.0263576	43.2005	0.174356	0.302111	0.0168485	31.9905	-0.100387	0.276437	0.0165092	35.4835	0.120117	0.261352	0.0302989	33.1438	0.0345882	0.302349	0.039008	32.7898	-0.0139359
Study group	sham	AoB	sham	AoB	sham	AoB	AoB-BLN	AoB-PGG				0.40713	0.0465751	54.6551	0.0235106	0.423536	0.0266077	53.2173	0.244416	0.331485	0.0358729	44.993	-0.162864	0.304574	0.0266077	44.0265	0.186654	0.305882	0.0170281	32.4595	-0.101545	0.27993	0.0166901	35.8627	0.128792	0.264675	0.0306312	33.5962	0.0406596	0.306115	0.0394236	33.3167	-0.00966481
Animals	n=11	n=10	n=10	n=11	n=8	n=12	n=8	n=10				0.411888	0.0470334	55.5489	0.0445164	0.428453	0.0268553	54.1987	0.249795	0.335501	0.0362339	45.6983	-0.159066	0.308313	0.0268553	44.8389	0.199049	0.309638	0.0172063	32.9823	-0.101894	0.283411	0.0168698	36.2272	0.13761	0.267987	0.0309612	34.0214	0.0472398	0.309867	0.0398362	33.832	-0.00478292
	0.750134	0.781701	0.83513	0.543748	0.777269	0.609034	0.655407	0.801643				0.416622	0.0474876	56.4606	0.0660368	0.433347	0.0271005	55.1082	0.254846	0.339501	0.0365919	46.3903	-0.15414	0.312037	0.0271005	45.6652	0.211492	0.31338	0.0173832	33.479	-0.101451	0.286879	0.0170483	36.6113	0.146537	0.271287	0.031289	34.4683	0.0542984	0.313605	0.0402456	34.3946	0.000684396
	0.807495	0.611732	0.94054	0.554311	0.742116	0.620544	0.673056	0.761152				0.421334	0.0479379	57.4299	0.0879866	0.438216	0.0273434	56.0099	0.259563	0.343485	0.036947	47.1096	-0.148123	0.315748	0.0273434	47.0846	0.223936	0.317109	0.0175587	33.9935	-0.100235	0.290336	0.0172255	37.0061	0.155537	0.274577	0.0316145	34.922	0.0618047	0.317328	0.040652	34.9519	0.00671104
	0.886496	0.787665	0.796485	0.554311	0.728432	0.639251	0.560737	0.689253				0.426024	0.0483843	58.425	0.110282	0.443062	0.0275839	57.0034	0.263947	0.347453	0.0372992	47.7749	-0.141054	0.319445	0.0275839	48.1849	0.236337	0.320823	0.017733	34.4625	-0.0982625	0.293781	0.0174015	37.9072	0.16458	0.277856	0.0319378	35.1221	0.0697277	0.321038	0.0410554	35.564	0.0132702
	0.78219	0.763328	0.763037	0.503965	0.774898	0.581223	0.467023	0.753045				0.430692	0.048827	59.4357	0.13284	0.447885	0.027822	58.0088	0.267997	0.351405	0.0376485	48.3979	-0.132972	0.323128	0.027822	49.2911	0.24865	0.324524	0.017906	34.9166	-0.0955559	0.297213	0.0175763	38.8216	0.173635	0.281124	0.0322589	35.3684	0.0780361	0.324733	0.0414557	36.1878	0.0203345
	0.842306	0.695203	0.801282	0.579522	0.804048	0.602763	0.560737	0.744286				0.435338	0.0492658	60.4987	0.155581	0.452684	0.0280579	59.1338	0.271719	0.355342	0.037995	49.0044	-0.12392	0.326797	0.0280579	50.425	0.260832	0.328211	0.0180777	35.3962	-0.0921364	0.300635	0.0177499	39.7141	0.182672	0.284382	0.0325778	35.5979	0.0866982	0.328415	0.0418532	36.7956	0.0278761
	0.771009	0.639251	0.760619	0.791694	0.830128	0.58652	0.611732	0.783958				0.439962	0.0497009	61.5067	0.178426	0.45746	0.0282916	60.301	0.275119	0.359262	0.0383386	49.6082	-0.113939	0.330453	0.0282916	51.2567	0.272844	0.331884	0.0182481	35.8426	-0.0880267	0.304044	0.0179224	40.6182	0.191662	0.287629	0.0328945	35.8673	0.0956826	0.332084	0.0422477	37.4061	0.0358667
	0.841328	0.719309	0.783958	0.618089	0.758398	0.510826	0.570724	0.703383				0.444565	0.0501323	62.4799	0.201298	0.462214	0.028523	61.3968	0.278206	0.363168	0.0386795	50.3061	-0.103073	0.334096	0.028523	52.1057	0.284646	0.335544	0.0184173	36.3222	-0.0832503	0.307442	0.0180936	41.212	0.200582	0.290865	0.0332091	36.7031	0.104958	0.335738	0.0426393	37.997	0.0442777
	0.81093	0.707448	0.867298	0.554311	0.810656	0.454974	0.620375	0.753939				0.449146	0.0505601	63.525	0.224122	0.466945	0.0287522	62.5667	0.280994	0.367058	0.0390177	51.0898	-0.0913665	0.337725	0.0287522	52.9773	0.296201	0.33919	0.0185852	36.8085	-0.0778317	0.310828	0.0182638	41.8273	0.209404	0.29409	0.0335216	37.4811	0.114493	0.33938	0.0430281	38.5582	0.0530803
	0.831297	0.797118	0.739878	0.551351		0.454974		0.633808				0.453707	0.0509843	64.5069	0.246825	0.471654	0.0289793	63.6209	0.283496	0.370933	0.0393532	51.5409	-0.0788632	0.341341	0.0289793	53.822	0.307475	0.342824	0.0187519	37.2855	-0.071796	0.314203	0.0184327	42.4946	0.218109	0.297305	0.033832	38.2636	0.124256	0.343007	0.043414	39.0828	0.0622456
	0.686955	0.72088	0.926119	0.554311		0.566062		0.744963				0.458246	0.051405	65.602	0.269338	0.47634	0.0292043	64.6673	0.285731	0.374793	0.0396859	52.0238	-0.0656088	0.344944	0.0292043	54.6985	0.318435	0.346444	0.0189174	37.8022	-0.0651691	0.317566	0.0186006	43.2045	0.226674	0.30051	0.0341404	39.0219	0.134217	0.346622	0.0437972	39.299	0.0717446
	0.833088			0.587667		0.474859						0.462765	0.0518221	66.6824	0.291593	0.481005	0.0294272	65.7704	0.28772	0.378638	0.0400161	52.4883	-0.051649	0.348534	0.0294272	55.594	0.329051	0.350051	0.0190818	38.2929	-0.0579775	0.320918	0.0187673	44.0452	0.235081	0.303705	0.0344466	39.5116	0.144346	0.350224	0.0441776	39.4833	0.0815483
						0.565594						0.467264	0.0522358	67.6846	0.313525	0.485648	0.029648	66.8114	0.289484	0.382468	0.0403436	52.8489	-0.0370298	0.352111	0.029648	56.5148	0.339293	0.353645	0.0192449	38.8022	-0.050248	0.324259	0.0189329	44.863	0.243315	0.306889	0.0347509	40.0703	0.154612	0.353812	0.0445552	39.7023	0.0916277
												0.471742	0.0526461	68.6996	0.335071	0.49027	0.0298667	68.0101	0.291051	0.386283	0.0406686	53.5145	-0.0217973	0.355675	0.0298667	57.4546	0.349137	0.357226	0.0194069	38.9578	-0.0420079	0.327589	0.0190974	45.6418	0.25136	0.310063	0.0350531	40.6484	0.164987	0.357387	0.0449302	39.9791	0.101954
												0.4762	0.0530531	69.6393	0.356172	0.49487	0.0300835	69.2445	0.292448	0.390084	0.040991	54.1711	-0.00599764	0.359226	0.0300835	58.4208	0.358559	0.360794	0.0195677	39.0925	-0.0332849	0.330907	0.0192608	46.3981	0.259204	0.313227	0.0353534	41.2569	0.175441	0.36095	0.0453024	40.5511	0.112499
												0.480638	0.0534567	70.6531	0.376771	0.499449	0.0302983	70.5129	0.293705	0.393871	0.0413109	54.8032	0.0103229	0.362765	0.0302983	59.3746	0.367538	0.36435	0.0197273	39.2176	-0.024107	0.334215	0.0194232	47.0679	0.266838	0.31638	0.0356517	41.8824	0.185947	0.3645	0.0456721	41.1479	0.123234
Figure 5f	Wall thickness, %											0.485057	0.053857	71.1948	0.396813	0.504007	0.0305111	71.7523	0.294858	0.397643	0.0416283	55.5299	0.0271184	0.366291	0.0305111	60.3136	0.376055	0.367893	0.0198858	39.3503	-0.0145023	0.337511	0.0195844	47.7601	0.274254	0.319524	0.035948	42.4821	0.196478	0.368037	0.0460391	41.7522	0.134131
Vessel diameter	<100 µm	<100 µm	<100 µm	>100 µm	>100 µm	>100 µm						0.489455	0.0542541	71.8007	0.416248	0.508545	0.030722	72.9777	0.29594	0.4014	0.0419433	56.7006	0.0443428	0.369805	0.030722	61.288	0.384094	0.371424	0.0200432	40.1752	-0.00449903	0.340797	0.0197447	48.2914	0.281447	0.322658	0.0362425	43.0922	0.207008	0.371561	0.0464035	42.335	0.145162
Study group	sham	AoB-BLN	AoB-PGG	sham	AoB-BLN	AoB-PGG						0.493835	0.0546479	72.4348	0.435027	0.513062	0.030931	73.5938	0.296992	0.405144	0.0422558	57.8895	0.0619506	0.373306	0.030931	62.227	0.391643	0.374942	0.0201995	41.0623	0.00587439	0.344072	0.0199038	48.7928	0.288414	0.325782	0.036535	43.7027	0.21751	0.375073	0.0467654	43.3006	0.1563
Animals	n=5	n=5	n=5	n=5	n=5	n=5						0.498195	0.0550386	73.0197	0.453105	0.517559	0.0311381	74.2163	0.298053	0.408873	0.0425659	59.1187	0.0798966	0.376795	0.0311381	63.1593	0.398689	0.378447	0.0203547	41.9857	0.0165896	0.347337	0.020062	49.344	0.295155	0.328896	0.0368256	44.3008	0.22796	0.378573	0.0471247	44.3068	0.167518
	11.8989	28.5606	14.665	8.76404	24.8535	12.126						0.502536	0.0554262	74.7182	0.47044	0.522035	0.0313434	74.9166	0.299167	0.412589	0.0428737	59.6582	0.0981359	0.380272	0.0313434	64.0701	0.405226	0.381941	0.0205088	42.8973	0.0276182	0.35059	0.0202191	49.9163	0.301671	0.332	0.0371143	44.9036	0.238336	0.38206	0.0474815	45.3377	0.178791
	9.98004	24.5292	14.0273	6.84256	17.0491	8.79789						0.506858	0.0558107	76.3828	0.486993	0.526492	0.0315469	75.5993	0.30038	0.41629	0.0431791	59.3831	0.116624	0.383736	0.0315469	64.9749	0.411248	0.385422	0.0206619	43.5619	0.0389319	0.353834	0.0203752	50.9652	0.307968	0.335095	0.0374012	45.4771	0.248613	0.385535	0.0478359	46.4007	0.190091
	12.3553	22.5447	15.8655	7.63955	15.8244	9.87735						0.511162	0.0561921	78.0259	0.502727	0.530928	0.0317485	77.6006	0.30174	0.419978	0.0434822	59.0943	0.135318	0.387189	0.0317485	65.9038	0.416752	0.388891	0.0208138	44.2004	0.0505027	0.357066	0.0205303	52.0642	0.314053	0.33818	0.0376862	46.0517	0.258771	0.388998	0.0481878	47.1698	0.201395
	11.919	15.3206	17.1162	8.02997	18.4028	10.9666						0.515447	0.0565706	79.7467	0.51761	0.535345	0.0319484	79.6257	0.303297	0.423652	0.043783	58.3868	0.154174	0.390629	0.0319484	66.8696	0.421739	0.392349	0.0209648	44.8177	0.0623024	0.360288	0.0206844	53.1865	0.319935	0.341256	0.0379694	46.6017	0.268789	0.392449	0.0485372	47.8776	0.212677
	13.9601	17.4893	13.2887	7.3725	13.2114	9.66894						0.519714	0.056946	79.8127	0.531612	0.539743	0.0321465	81.6749	0.305103	0.427313	0.0440815	59.0803	0.173149	0.394058	0.0321465	67.8694	0.42621	0.395794	0.0211146	45.4485	0.0743035	0.3635	0.0208375	54.0381	0.325627	0.344322	0.0382509	47.174	0.278649	0.395887	0.0488843	48.5748	0.223913
												0.523962	0.0573185	79.8796	0.544705	0.544121	0.0323429	83.8336	0.307214	0.43096	0.0443778	60.5764	0.192203	0.397475	0.0323429	68.8592	0.430173	0.399227	0.0212635	45.9958	0.0864783	0.366702	0.0209896	54.616	0.331143	0.347379	0.0385305	47.8155	0.288332	0.399314	0.0492289	49.2688	0.235081
												0.528192	0.0576881	79.9876	0.556867	0.54848	0.0325376	85.295	0.309687	0.434594	0.0446719	62.0882	0.211293	0.40088	0.0325376	69.8839	0.433636	0.402649	0.0214113	46.5066	0.0987998	0.369893	0.0211408	55.2251	0.336501	0.350426	0.0388084	48.4757	0.29782	0.402729	0.0495713	49.8687	0.246157
												0.532404	0.0580548	79.5019	0.568077	0.552821	0.0327306	86.7195	0.31258	0.438215	0.0449638	64.427	0.230381	0.404274	0.0327306	70.9271	0.436609	0.406059	0.0215581	47.0104	0.111241	0.373074	0.021291	55.8406	0.341721	0.353464	0.0390845	49.1366	0.3071	0.406132	0.0499112	50.5251	0.257119
												0.536599	0.0584186	81.2034	0.578318	0.557142	0.0329219	88.1509	0.315955	0.441823	0.0452535	65.3976	0.249427	0.407656	0.0329219	72.0326	0.439108	0.409457	0.0217039	47.5217	0.123776	0.376245	0.0214403	57.0074	0.346826	0.356492	0.0393588	49.7982	0.316156	0.409524	0.0502489	50.8109	0.267948
												0.540776	0.0587797	82.9103	0.587574	0.561445	0.0331116	89.5217	0.319875	0.445417	0.0455411	66.001	0.268392	0.411027	0.0331116	73.2038	0.441148	0.412844	0.0218488	48.0051	0.136378	0.379406	0.0215886	58.2441	0.351842	0.359512	0.0396315	50.408	0.324975	0.412904	0.0505843	51.1025	0.278621
												0.544935	0.059138	84.6844	0.595837	0.565729	0.0332996	91.0213	0.324406	0.448999	0.0458266	66.5746	0.287239	0.414386	0.0332996	74.391	0.442751	0.416219	0.0219926	48.5489	0.149021	0.382557	0.021736	59.4535	0.356795	0.362522	0.0399025	51.0039	0.333546	0.416273	0.0509175	51.4423	0.28912
												0.549077	0.0594935	87.6396	0.603096	0.569995	0.0334861	92.6319	0.329614	0.452567	0.0461099	66.739	0.305932	0.417734	0.0334861	75.5822	0.443938	0.419583	0.0221355	49.0996	0.161681	0.385698	0.0218825	60.6188	0.361718	0.365523	0.0401717	51.6408	0.341859	0.41963	0.0512484	51.777	0.299427
												0.553202	0.0598463	89.573	0.609348	0.574243	0.033671	94.3027	0.33557	0.456123	0.0463912	68.2032	0.324435	0.421071	0.033671	76.7863	0.444735	0.422936	0.0222774	49.6425	0.174333	0.38883	0.022028	61.5061	0.366643	0.368515	0.0404393	52.2423	0.349904	0.422976	0.051577	52.8693	0.309522
												0.55731	0.0601965	91.5237	0.61459	0.578473	0.0338543	96.059	0.342343	0.459667	0.0466705	69.6484	0.342715	0.424396	0.0338543	77.9339	0.445171	0.426277	0.0224184	50.2717	0.186953	0.391951	0.0221727	62.3637	0.371607	0.371498	0.0407053	52.8718	0.357674	0.42631	0.0519035	53.9524	0.31939
												0.561401	0.060544	93.4775	0.618824	0.582685	0.0340361	97.7921	0.350008	0.463197	0.0469477	71.2177	0.360738	0.427711	0.0340361	79.0887	0.445276	0.429608	0.0225584	50.8661	0.199518	0.395063	0.0223164	63.2307	0.376647	0.374472	0.0409696	53.4989	0.365163	0.429634	0.0522278	55.0441	0.329013
												0.565475	0.0608889	94.8545	0.622054	0.58688	0.0342164	99.534	0.358639	0.466715	0.0472229	72.7785	0.378471	0.431014	0.0342164	80.2666	0.445085	0.432927	0.0226975	51.5075	0.212003	0.398165	0.0224593	64.2288	0.381806	0.377438	0.0412323	54.1388	0.372366	0.432946	0.05255	56.1258	0.338378
												0.569532	0.0612311	96.1769	0.624287	0.591056	0.0343951	100.683	0.368312	0.470221	0.0474962	73.7036	0.395884	0.434307	0.0343951	81.4309	0.444635	0.436235	0.0228357	52.1603	0.224388	0.401257	0.0226013	65.2686	0.387128	0.380394	0.0414933	54.427	0.37928	0.436247	0.0528701	56.8227	0.347468
												0.573573	0.0615709	97.5317	0.625534	0.595216	0.0345724	101.795	0.379106	0.473715	0.0477675	74.7289	0.412948	0.437588	0.0345724	82.6715	0.443965	0.439532	0.0229729	52.7805	0.23665	0.40434	0.0227424	66.324	0.392659	0.383342	0.0417528	54.7057	0.385904	0.439537	0.053188	57.5172	0.356271
												0.577598	0.061908	98.9107	0.625808	0.599358	0.0347482	102.996	0.391101	0.477196	0.0480368	75.6539	0.429633	0.440859	0.0347482	83.941	0.443118	0.442819	0.0231093	53.4294	0.248768	0.407413	0.0228826	67.4053	0.398448	0.386281	0.0420107	55.027	0.392237	0.442817	0.0535038	58.2222	0.364775
												0.581606	0.0622427	100.302	0.625125	0.603483	0.0349226	104.215	0.404377	0.480665	0.0483042	76.6207	0.445912	0.444119	0.0349226	85.2355	0.442139	0.446095	0.0232448	53.9927	0.260722	0.410477	0.023022	68.4352	0.404548	0.389211	0.042267	54.9727	0.39828	0.446085	0.0538176	58.9453	0.372968
												0.585599	0.0625749	101.733	0.623503	0.607591	0.0350955	106.795	0.419019	0.484122	0.0485697	77.5834	0.461759	0.447369	0.0350955	86.5329	0.441076	0.44936	0.0233793	54.5443	0.272492	0.413532	0.0231606	69.458	0.411013	0.392133	0.0425218	55.7258	0.404036	0.449343	0.0541294	59.7306	0.380838
												0.589575	0.0629047	103.115	0.620966	0.611682	0.035267	109.475	0.435111	0.487567	0.0488334	78.4769	0.477148	0.450607	0.035267	87.8345	0.439979	0.452614	0.023513	55.0542	0.284059	0.416577	0.0232983	70.5517	0.4179	0.395046	0.0427751	56.4582	0.409509	0.45259	0.0544391	60.5636	0.388376
												0.593536	0.063232	104.448	0.617538	0.615757	0.0354371	111.588	0.452739	0.491	0.0490952	79.4183	0.492057	0.453836	0.0354371	89.1609	0.438903	0.455858	0.0236459	55.5453	0.295405	0.419613	0.0234351	71.6844	0.425269	0.39795	0.0430268	57.1389	0.414706	0.455827	0.0547468	61.4161	0.395574
												0.59748	0.063557	105.817	0.613247	0.619815	0.0356059	113.859	0.471991	0.494421	0.0493551	80.3096	0.506462	0.457054	0.0356059	90.4899	0.437904	0.459091	0.0237778	56.1402	0.306511	0.42264	0.0235712	72.8466	0.433182	0.400847	0.043277	58.5761	0.419632	0.459053	0.0550525	62.3025	0.402424
												0.60141	0.0638796	107.185	0.608122	0.623856	0.0357733	115.536	0.492957	0.497831	0.0496132	81.2265	0.520342	0.460261	0.0357733	91.9045	0.43704	0.462314	0.023909	56.7707	0.317362	0.425658	0.0237064	74.0201	0.441705	0.403734	0.0435257	59.5805	0.424298	0.462268	0.0553563	63.1541	0.408918
												0.605323	0.0641998	108.636	0.602197	0.627882	0.0359393	117.278	0.515725	0.501229	0.0498696	82.1851	0.533677	0.463458	0.0359393	93.3421	0.436373	0.465526	0.0240392	57.4488	0.32794	0.428666	0.0238408	75.2282	0.450904	0.406614	0.0437729	60.6386	0.428713	0.465473	0.0556581	63.617	0.415051
												0.609222	0.0645177	110.119	0.595508	0.631891	0.036104	120.318	0.540389	0.504615	0.0501241	83.1478	0.546448	0.466645	0.036104	94.8059	0.435967	0.468728	0.0241687	58.1929	0.33823	0.431666	0.0239744	76.4699	0.46085	0.409485	0.0440187	61.7193	0.432889	0.468668	0.055958	64.0462	0.420817
												0.613105	0.0648334	111.597	0.588094	0.635884	0.0362674	123.368	0.567042	0.50799	0.0503769	84.155	0.558639	0.469822	0.0362674	96.3103	0.43589	0.47192	0.0242973	58.8732	0.348219	0.434656	0.0241073	77.7502	0.471615	0.412347	0.044263	62.3673	0.43684	0.471853	0.056256	64.4752	0.426213
												0.616973	0.0651467	113.067	0.579996	0.639861	0.0364296	125.854	0.595777	0.511353	0.050628	85.1184	0.570232	0.472989	0.0364296	97.7583	0.436211	0.475102	0.0244251	59.5421	0.357891	0.437638	0.0242393	79.0651	0.483275	0.415202	0.0445059	63.0654	0.440581	0.475027	0.0565521	64.9035	0.431236
												0.620826	0.0654579	114.501	0.571256	0.643823	0.0365904	128.395	0.626691	0.514706	0.0508773	86.0607	0.581212	0.476145	0.0365904	99.263	0.437002	0.478274	0.0245521	60.173	0.367234	0.44061	0.0243705	80.3819	0.495906	0.418048	0.0447473	63.7713	0.444127	0.478191	0.0568463	66.0695	0.435883
												0.624664	0.0657668	116.002	0.561923	0.647768	0.0367499	130.336	0.65988	0.518046	0.0511249	87.012	0.591567	0.479292	0.0367499	100.783	0.438337	0.481435	0.0246782	60.8017	0.376235	0.443574	0.024501	81.7074	0.50959	0.420886	0.0449873	64.4853	0.447498	0.481345	0.0571386	67.2744	0.440154
												0.628488	0.0660735	117.493	0.552044	0.651699	0.0369082	132.409	0.695443	0.521376	0.0513708	87.9368	0.601284	0.482429	0.0369082	102.315	0.440294	0.484587	0.0248036	61.4734	0.384884	0.446529	0.0246307	83.0662	0.524407	0.423716	0.045226	65.3054	0.450712	0.484489	0.0574291	68.4546	0.444047
												0.632297	0.066378	119.071	0.541671	0.655613	0.0370653	135.854	0.733479	0.524695	0.051615	88.9192	0.610351	0.485556	0.0370653	103.965	0.442954	0.487729	0.0249282	62.1632	0.393168	0.449476	0.0247596	84.5002	0.540443	0.426538	0.0454632	66.1173	0.45379	0.487623	0.0577178	69.6656	0.447565
												0.636091	0.0666804	120.708	0.530858	0.659513	0.0372212	139.374	0.774087	0.528002	0.0518576	89.8832	0.618759	0.488673	0.0372212	105.583	0.446397	0.490861	0.025052	62.9144	0.401079	0.452413	0.0248878	85.9915	0.557786	0.429352	0.045699	66.9139	0.456756	0.490748	0.0580047	70.5149	0.450709
												0.639871	0.0669807	122.325	0.51966	0.663397	0.0373758	143.078	0.817369	0.531299	0.0520986	90.8354	0.6265	0.49178	0.0373758	107.224	0.450709	0.493983	0.0251751	63.6568	0.408607	0.455343	0.0250153	87.6097	0.576524	0.432158	0.0459335	67.7612	0.459633	0.493862	0.0582898	71.3348	0.453481
												0.643636	0.0672788	123.991	0.508137	0.667267	0.0375292	146.909	0.863427	0.534584	0.0523379	91.876	0.633566	0.494878	0.0375292	108.865	0.455977	0.497095	0.0252973	64.3608	0.415744	0.458263	0.025142	89.3373	0.59675	0.434957	0.0461666	68.5439	0.462448	0.496967	0.0585732	72.213	0.455885
												0.647388	0.0675749	125.668	0.496349	0.671121	0.0376815	150.216	0.912365	0.537859	0.0525756	92.9275	0.639952	0.497966	0.0376815	110.497	0.462291	0.500198	0.0254188	65.06	0.422482	0.461175	0.0252679	91.1262	0.618559	0.437747	0.0463984	69.3722	0.465226	0.500062	0.0588548	73.0619	0.457926
												0.651125	0.067869	127.324	0.484359	0.674961	0.0378326	153.789	0.964286	0.541123	0.0528118	94.0343	0.645652	0.501044	0.0378326	112.18	0.469742	0.503291	0.0255396	65.7069	0.428814	0.464079	0.0253932	92.9245	0.642045	0.44053	0.0466288	70.2289	0.467998	0.503148	0.0591346	73.932	0.45961
												0.654848	0.068161	129.032	0.472233	0.678785	0.0379825	157.555	1.0193	0.544377	0.0530463	95.1927	0.650664	0.504113	0.0379825	113.934	0.478425	0.506375	0.0256596	66.3439	0.434735	0.466974	0.0255177	94.476	0.66731	0.443304	0.046858	71.0445	0.470792	0.506223	0.0594127	74.8498	0.460942
												0.658557	0.0684509	130.768	0.460038	0.682596	0.0381314	161.471	1.0775	0.54762	0.0532793	96.3401	0.654986	0.507173	0.0381314	115.779	0.488436	0.509449	0.0257789	67.036	0.44024	0.469861	0.0256415	96.0406	0.694452	0.446071	0.0470858	71.9218	0.473641	0.50929	0.0596892	75.7735	0.46193
												0.662253	0.0687389	132.505	0.447845	0.686392	0.038279	165.578	1.13901	0.550852	0.0535108	97.4856	0.658616	0.510223	0.038279	117.661	0.499875	0.512513	0.0258974	67.73	0.445325	0.472739	0.0257645	97.6735	0.723577	0.448831	0.0473123	72.8076	0.476578	0.512347	0.0599639	76.7166	0.462584
												0.665935	0.0690249	134.314	0.435723	0.690173	0.0384256	169.927	1.20392	0.554074	0.0537407	98.6224	0.661555	0.513264	0.0384256	119.584	0.512842	0.515568	0.0260152	68.4636	0.449985	0.475609	0.0258869	99.4914	0.754789	0.451582	0.0475375	73.6912	0.479638	0.515394	0.060237	77.6691	0.462911
												0.669603	0.069309	136.174	0.423749	0.69394	0.0385711	174.444	1.27235	0.557285	0.0539691	99.7314	0.663805	0.516295	0.0385711	121.567	0.527442	0.518614	0.0261323	69.2328	0.454219	0.478471	0.0260086	101.933	0.788196	0.454326	0.0477615	74.5731	0.482857	0.518432	0.0605084	78.6134	0.462922
												0.673258	0.0695911	137.996	0.411997	0.697693	0.0387154	179.178	1.34441	0.560486	0.054196	100.794	0.665368	0.519318	0.0387154	123.582	0.543779	0.521651	0.0262487	69.9359	0.458024	0.481325	0.0261296	104.525	0.823907	0.457063	0.0479842	75.4355	0.486271	0.521461	0.0607781	79.5403	0.462629
												0.6769	0.0698713	139.879	0.400546	0.701432	0.0388587	184.184	1.42021	0.563677	0.0544215	101.883	0.66625	0.522331	0.0388587	125.637	0.561962	0.524678	0.0263644	70.6645	0.4614	0.48417	0.0262499	107.255	0.862036	0.459792	0.0482056	76.2846	0.489922	0.524481	0.0610463	80.4955	0.462043
												0.680528	0.0701497	141.73	0.389476	0.705157	0.039001	189.405	1.49985	0.566858	0.0546454	102.989	0.666455	0.525335	0.039001	127.794	0.5821	0.527697	0.0264794	71.4337	0.464346	0.487008	0.0263695	110.041	0.902695	0.462514	0.0484258	77.2138	0.493848	0.527492	0.0613128	81.4528	0.461177
												0.684143	0.0704261	143.517	0.378867	0.708868	0.0391421	194.969	1.58345	0.570028	0.054868	104.14	0.66599	0.52833	0.0391421	130.003	0.604306	0.530706	0.0265936	72.1876	0.466864	0.489837	0.0264885	112.662	0.946001	0.465228	0.0486447	78.1877	0.498092	0.530493	0.0615777	82.4684	0.460045
												0.687745	0.0707007	144.818	0.368805	0.712566	0.0392823	200.955	1.67111	0.573189	0.055089	105.301	0.664864	0.531316	0.0392823	132.279	0.628693	0.533706	0.0267072	73.0117	0.468954	0.492659	0.0266067	115.383	0.992072	0.467935	0.0488625	79.2129	0.502697	0.533485	0.061841	83.4715	0.458663
												0.691334	0.0709735	146.107	0.359374	0.716249	0.0394214	207.341	1.76297	0.576339	0.0553087	106.526	0.663084	0.534294	0.0394214	134.637	0.655379	0.536697	0.0268202	73.819	0.470619	0.495473	0.0267244	118.194	1.04103	0.470634	0.049079	80.2762	0.507708	0.536469	0.0621028	84.4689	0.457045
												0.69491	0.0712444	147.543	0.350662	0.71992	0.0395595	214.04	1.85911	0.57948	0.0555269	107.733	0.660662	0.537262	0.0395595	137.02	0.684481	0.53968	0.0269324	74.5672	0.471861	0.498278	0.0268413	121.167	1.09299	0.473326	0.0492943	80.973	0.513172	0.539443	0.062363	85.4698	0.455207
												0.698473	0.0715135	149.069	0.342758	0.723577	0.0396965	221.142	1.95966	0.58261	0.0557438	108.9	0.657608	0.540221	0.0396965	139.03	0.716119	0.542653	0.027044	75.3162	0.472685	0.501076	0.0269576	124.371	1.14809	0.476011	0.0495084	81.7	0.519135	0.542409	0.0626217	86.4412	0.453169
												0.702024	0.0717809	151.756	0.335753	0.72722	0.0398326	228.577	2.06474	0.585731	0.0559592	110.108	0.653936	0.543172	0.0398326	141.11	0.750416	0.545618	0.0271549	76.0546	0.473096	0.503866	0.0270733	127.715	1.20644	0.478688	0.0497213	82.4465	0.525648	0.545365	0.0628788	87.4548	0.450946
												0.705561	0.0720465	154.473	0.329738	0.73085	0.0399677	236.383	2.17445	0.588842	0.0561733	111.197	0.649659	0.546114	0.0399677	143.229	0.787496	0.548573	0.0272651	76.8073	0.473098	0.506648	0.0271883	131.271	1.26818	0.481359	0.0499331	83.2149	0.53276	0.548313	0.0631344	88.4876	0.448559
												0.709087	0.0723103	157.082	0.32481	0.734467	0.0401018	244.715	2.28891	0.591943	0.056386	112.342	0.644792	0.549048	0.0401018	145.433	0.827484	0.55152	0.0273747	77.6523	0.472699	0.509423	0.0273027	134.929	1.33343	0.484022	0.0501437	84.75	0.540522	0.551253	0.0633885	89.5552	0.446028
												0.7126	0.0725724	159.714	0.321062	0.738071	0.040235	253.414	2.40824	0.595035	0.0565974	113.557	0.639352	0.551972	0.040235	148.526	0.87051	0.554459	0.0274837	78.562	0.471904	0.512189	0.0274164	138.714	1.40233	0.486678	0.0503532	86.2701	0.548989	0.554183	0.0636412	90.6439	0.443372
												0.7161	0.0728328	161.815	0.318592	0.741662	0.0403672	262.64	2.53256	0.598117	0.0568075	114.803	0.633355	0.554888	0.0403672	151.69	0.916701	0.557389	0.027592	79.4048	0.470722	0.514948	0.0275296	142.707	1.47501	0.489327	0.0505615	87.8754	0.558215	0.557105	0.0638923	91.7156	0.440615
												0.719589	0.0730916	164.021	0.3175	0.745241	0.0404984	272.347	2.66197	0.60119	0.0570162	116.134	0.62682	0.557796	0.0404984	154.926	0.966191	0.56031	0.0276997	80.2406	0.469161	0.5177	0.0276421	146.888	1.5516	0.491969	0.0507686	89.5286	0.568254	0.560018	0.064142	92.8197	0.437777
												0.723065	0.0733486	166.379	0.317885	0.748806	0.0406288	282.563	2.79659	0.604253	0.0572236	117.372	0.619767	0.560695	0.0406288	158.218	1.01911	0.563222	0.0278068	80.9859	0.467231	0.520444	0.027754	151.38	1.63225	0.494604	0.0509747	90.8406	0.579165	0.562923	0.0643903	93.9126	0.434882
												0.726529	0.0736039	168.763	0.319849	0.752359	0.0407582	293.358	2.93655	0.607307	0.0574298	118.571	0.612215	0.563586	0.0407582	161.211	1.0756	0.566127	0.0279132	81.6377	0.464942	0.52318	0.0278653	156.16	1.71709	0.497232	0.0511796	92.2659	0.591006	0.56582	0.0646371	94.9994	0.431955
												0.729981	0.0738577	171.21	0.323495	0.755899	0.0408866	304.613	3.08196	0.610351	0.0576346	119.777	0.604187	0.566468	0.0408866	164.363	1.13579	0.569022	0.028019	82.3809	0.462304	0.525909	0.0279759	161.203	1.80626	0.499853	0.0513834	93.7071	0.603837	0.568707	0.0648825	96.097	0.429019
												0.733421	0.0741098	173.606	0.328929	0.759427	0.0410142	316.363	3.23293	0.613387	0.0578382	121.028	0.595705	0.569342	0.0410142	167.696	1.19982	0.57191	0.0281242	83.1372	0.459329	0.528631	0.028086	166.567	1.8999	0.502468	0.0515862	95.2131	0.617717	0.571587	0.0651264	97.2284	0.4261
												0.736849	0.0743602	175.937	0.336255	0.762942	0.0411409	328.655	3.38959	0.616412	0.0580405	122.371	0.586793	0.572208	0.0411409	171.22	1.26784	0.574789	0.0282288	83.8984	0.45603	0.531345	0.0281955	172.197	1.99816	0.505075	0.0517878	96.7694	0.63271	0.574458	0.065369	98.3535	0.423225
												0.740266	0.0746091	178.275	0.345581	0.766445	0.0412667	341.47	3.55205	0.619429	0.0582416	123.752	0.577476	0.575066	0.0412667	174.905	1.33997	0.57766	0.0283328	84.7576	0.452419	0.534052	0.0283044	178.069	2.10118	0.507675	0.0519884	97.9305	0.648879	0.577321	0.0656102	99.5029	0.420421
												0.74367	0.0748564	180.586	0.357016	0.769936	0.0413916	354.854	3.72042	0.622437	0.0584414	125.166	0.56778	0.577915	0.0413916	178.738	1.41638	0.580522	0.0284362	85.6066	0.448511	0.536751	0.0284127	184.25	2.20911	0.510269	0.0521879	99.1531	0.666289	0.580176	0.06585	100.704	0.417715
												0.747064	0.0751021	182.943	0.370669	0.773414	0.0415157	368.894	3.89484	0.625435	0.05864	126.496	0.557732	0.580756	0.0415157	182.727	1.49719	0.583377	0.0285391	86.4716	0.444319	0.539443	0.0285204	190.745	2.3221	0.512856	0.0523863	100.404	0.685005	0.583022	0.0660884	101.89	0.415135
												0.750445	0.0753463	185.356	0.386651	0.776881	0.0416389	383.416	4.07541	0.628425	0.0588374	127.769	0.547358	0.583589	0.0416389	186.861	1.58257	0.586223	0.0286413	87.4179	0.43986	0.542128	0.0286276	197.533	2.4403	0.515437	0.0525836	101.748	0.705094	0.585861	0.0663255	103.132	0.412712
												0.753815	0.0755889	187.863	0.405075	0.780335	0.0417612	398.492	4.26226	0.631406	0.0590336	129.015	0.536689	0.586415	0.0417612	191.166	1.67264	0.589061	0.0287429	88.3359	0.435148	0.544806	0.0287341	204.712	2.56385	0.51801	0.05278	104.01	0.726626	0.588691	0.0665613	104.394	0.410474
												0.757174	0.07583	190.481	0.426053	0.783778	0.0418827	414.269	4.4555	0.634377	0.0592286	130.168	0.525755	0.589232	0.0418827	195.712	1.76758	0.591892	0.028844	89.2326	0.430201	0.547477	0.0288401	212.035	2.69292	0.520577	0.0529752	106.391	0.749669	0.591513	0.0667957	105.599	0.408453
												0.760522	0.0760696	193.255	0.4497	0.787208	0.0420034	430.616	4.65526	0.63734	0.0594224	131.464	0.514585	0.592041	0.0420034	200.444	1.86752	0.594714	0.0289445	90.1228	0.425036	0.55014	0.0289456	219.65	2.82766	0.523138	0.0531695	108.903	0.774294	0.594327	0.0670288	106.818	0.40668
												0.763858	0.0763077	196.133	0.476131					0.640294	0.0596151	132.815	0.503212	0.594842	0.0421232	205.442	1.97262	0.597528	0.0290444	90.9752	0.419671	0.552797	0.0290505	227.639	2.96821	0.525691	0.0533627	111.464	0.800573	0.597134	0.0672606	108.017	0.405187
												0.767183	0.0765444	199.091	0.505463					0.64324	0.0598066	134.187	0.491669	0.597636	0.0422423	210.77	2.08303	0.600334	0.0291438	91.8123	0.414124	0.555446	0.0291548	235.948	3.11475	0.528239	0.0535549	113.672	0.828578	0.599932	0.0674911	109.259	0.404006
												0.770497	0.0767795	202.083	0.537814					0.646177	0.0599969	135.545	0.479989	0.600421	0.0423605	216.332	2.19891	0.603133	0.0292426	92.7027	0.408416	0.558088	0.0292586	245.108	3.26743	0.530779	0.0537462	115.555	0.858384	0.602723	0.0677203	110.583	0.403172
												0.7738	0.0770132	205.145	0.573301					0.649105	0.0601861	136.821	0.468206	0.603199	0.0424779	222.248	2.32041	0.605923	0.0293409	93.6551	0.402565	0.560724	0.0293618	254.666	3.4264	0.533314	0.0539364	117.516	0.890066	0.605505	0.0679483	111.936	0.402717
												0.777093	0.0772455	208.276	0.612045					0.652024	0.0603742	138.14	0.456357	0.605969	0.0425946	228.455	2.44769	0.608706	0.0294386	94.5976	0.396594	0.563352	0.0294645	264.654	3.59184	0.535842	0.0541256	119.615	0.9237	0.60828	0.068175	113.305	0.402678
												0.780374	0.0774763	211.478	0.654165					0.654935	0.0605612	139.522	0.444478	0.608732	0.0427104	234.974	2.58091	0.611481	0.0295358	95.5954	0.390523	0.565973	0.0295667	275.111	3.76389	0.538363	0.0543138	121.833	0.959363	0.611048	0.0684004	114.635	0.403088
												0.783645	0.0777057	214.768	0.699784					0.657837	0.060747	141.037	0.432605	0.611486	0.0428255	241.83	2.72023	0.614249	0.0296324	96.5819	0.384374	0.568588	0.0296683	285.738	3.94274	0.540878	0.0545011	124.948	0.997134	0.613807	0.0686246	115.935	0.403984
												0.786904	0.0779337	218.099	0.749022					0.660731	0.0609318	142.602	0.420778	0.614234	0.0429398	248.984	2.86582	0.617009	0.0297285	97.5411	0.378169	0.571196	0.0297694	296.774	4.12853	0.543387	0.0546874	128.185	1.03709	0.616559	0.0688475	117.281	0.405403
												0.790154	0.0781604	221.537	0.802003					0.663617	0.0611154	144.125	0.409034	0.616973	0.0430534	256.515	3.01782	0.619761	0.0298241	98.5199	0.371933	0.573797	0.02987	308.182	4.32144	0.545889	0.0548728	131.545	1.07932	0.619303	0.0690692	118.609	0.407382
												0.793392	0.0783856	225.053	0.858851					0.666494	0.061298	145.672	0.397414	0.619705	0.0431662	264.457	3.17642	0.622505	0.0299191	99.4852	0.365689	0.576391	0.0299701	319.99	4.52164	0.548385	0.0550572	135.019	1.12389	0.62204	0.0692898	119.979	0.409958
												0.796621	0.0786095	228.656	0.919691					0.669363	0.0614795	147.18	0.385959	0.62243	0.0432783	272.808	3.34176	0.625243	0.0300136	100.46	0.359462	0.578979	0.0300696	332.197	4.72929	0.550875	0.0552406	138.161	1.1709	0.624769	0.0695091	121.368	0.41317
												0.799838	0.0788321	232.352	0.984647					0.672224	0.06166	148.672	0.374709	0.625147	0.0433896	281.635	3.51403	0.627972	0.0301076	101.377	0.353276	0.58156	0.0301686	344.853	4.94457	0.553359	0.0554231	141.396	1.22042	0.627491	0.0697272	122.762	0.417057
												0.803046	0.0790533	236.092	1.05385					0.675077	0.0618394	150.192	0.363708	0.627857	0.0435002	290.93	3.69338	0.630694	0.0302011	102.343	0.347158	0.584134	0.0302671	358.026	5.16764	0.555836	0.0556047	144.69	1.27254	0.630205	0.0699441	124.209	0.421659
												0.806243	0.0792732	239.97	1.12741					0.677921	0.0620178	151.683	0.352998	0.63056	0.04361	300.652	3.87998	0.633409	0.0302941	103.343	0.341133	0.586701	0.0303652	371.686	5.39867	0.558308	0.0557854	148.134	1.32735	0.632912	0.0701599	125.69	0.427015
												0.80943	0.0794917	243.972	1.20548					0.680758	0.0621951	153.135	0.342622	0.633255	0.0437192	310.894	4.074	0.636117	0.0303866	104.327	0.335229	0.589262	0.0304627	385.907	5.63785	0.560773	0.0559651	151.696	1.38493	0.635612	0.0703745	127.203	0.433166
												0.812606	0.079709	248.139	1.28817					0.683586	0.0623714	154.236	0.332626	0.635943	0.0438276	321.663	4.27562	0.638817	0.0304786	105.4	0.329474	0.591817	0.0305597	400.663	5.88533	0.563232	0.0561439	155.4	1.44536	0.638304	0.0705879	128.676	0.440153
												0.815773	0.079925	252.548	1.37561					0.686406	0.0625467	155.358	0.323055	0.638623	0.0439354	332.994	4.485	0.64151	0.0305701	106.461	0.323894	0.594365	0.0306562	415.933	6.14131	0.565685	0.0563219	159.245	1.50875	0.640989	0.0708003	130.179	0.448018
												0.818929	0.0801396	257.089	1.46793					0.689218	0.062721	156.468	0.313955	0.641297	0.0440424	344.947	4.70232	0.644195	0.0306611	107.426	0.318519					0.568132	0.0564989	163.123	1.57517	0.643667	0.0710114	131.689	0.456803
												0.822076	0.0803531	261.844	1.56527					0.692023	0.0628943	157.736	0.305373	0.643963	0.0441488	357.493	4.92774	0.646874	0.0307516	108.435	0.313378					0.570573	0.0566751	167.156	1.64471	0.646337	0.0712215	133.259	0.466552
												0.825213	0.0805652	266.838	1.66775					0.694819	0.0630666	159.752	0.297355	0.646622	0.0442545	370.652	5.16145	0.649545	0.0308416	109.457	0.308501					0.573008	0.0568503	171.288	1.71747	0.649001	0.0714304	134.928	0.477306
												0.828339	0.0807762	272.072	1.77551					0.697608	0.0632379	161.785	0.289951	0.649275	0.0443595	384.489	5.40361	0.652209	0.0309311	110.504	0.303917					0.575437	0.0570247	175.477	1.79355	0.651657	0.0716382	136.632	0.48911
												0.831456	0.0809859	277.689	1.88867					0.700389	0.0634083	163.856	0.283209	0.65192	0.0444638	398.979	5.65441	0.654866	0.0310202	111.698	0.299659					0.57786	0.0571983	179.797	1.87302	0.654306	0.0718449	138.346	0.502009
												0.834564	0.0811943	283.67	2.00736					0.703162	0.0635777	165.826	0.277178	0.654558	0.0445675	413.66	5.91402	0.657516	0.0311088	112.925	0.295756					0.580278	0.0573709	184.232	1.95599	0.656948	0.0720505	140.049	0.516047
												0.837661	0.0814016	289.889	2.13173					0.705928	0.0637461	167.451	0.271909					0.660159	0.0311969	114.187	0.292241					0.582689	0.0575427	188.717	2.04254	0.659583	0.0722551	141.804	0.531268
												0.840749	0.0816076	296.388	2.2619					0.708685	0.0639136	169.12	0.267453					0.662795	0.0312846	115.43	0.289146					0.585095	0.0577137	193.339	2.13278	0.662211	0.0724586	143.064	0.54772
												0.843828	0.0818125	302.409	2.398					0.711436	0.0640802	170.832	0.263862					0.665424	0.0313718	116.584	0.286504					0.587495	0.0578838	198.072	2.22681	0.664833	0.072661	144.373	0.565447
												0.846897	0.0820162	308.624	2.54017					0.714178	0.0642458	172.589	0.261186					0.668046	0.0314585	117.73	0.284348					0.589889	0.0580531	202.863	2.3247	0.667447	0.0728623	145.695	0.584496
												0.849957	0.0822187	315.228	2.68855					0.716913	0.0644105	174.357	0.259479					0.670662	0.0315448	118.305	0.282713					0.592277	0.0582215	204.712	2.42658	0.670054	0.0730626	146.987	0.604915
												0.853007	0.08242	322.298	2.84326					0.719641	0.0645743	176.141	0.258795					0.67327	0.0316306	118.906	0.281631					0.59466	0.0583892	212.035	2.53252	0.672655	0.0732619	148.858	0.626751
												0.856048	0.0826202	331.343	3.00444					0.722361	0.0647372	177.942	0.259187					0.675872	0.031716	119.572	0.281139					0.597037	0.058556	219.65	2.64264	0.675249	0.0734601	150.778	0.650051
												0.859079	0.0828193	340.919	3.17223					0.725074	0.0648991	179.794	0.260709					0.678467	0.0318009	120.223	0.281271					0.599408	0.058722	227.639	2.75702	0.677836	0.0736573	152.812	0.674864
												0.862102	0.0830172	351.023	3.34676					0.727779	0.0650602	181.728	0.263418					0.681055	0.0318854	121.929	0.282062					0.601534	0.0588814	235.948	2.80362	0.680417	0.0738535	154.444	0.701238
												0.865115	0.083214	361.671	3.52817					0.730477	0.0652204	183.686	0.267367					0.683636	0.0319695	123.596	0.28355					0.603655	0.0590507	245.108	2.85273	0.68299	0.0740487	156.617	0.729223
												0.868119	0.0834097	371.305	3.71659					0.733168	0.0653797	185.684	0.272614					0.686211	0.0320531	125.268	0.28577					0.605771	0.0592297	254.666	2.90443	0.685557	0.0742428	158.837	0.758867
												0.871115	0.0836043	381.522	3.91216					0.735852	0.0655382	187.725	0.279215					0.68878	0.0321364	126.992	0.28876					0.607882	0.0594184	264.654	2.9588	0.688118	0.074436	161.059	0.790221
												0.874101	0.0837978	392.311	4.11501					0.738528	0.0656957	189.7	0.287227					0.691341	0.0322191	128.21	0.292557					0.609987	0.0596164	275.111	3.01591	0.690672	0.0746282	164.262	0.823334
												0.877078	0.0839902	403.635	4.32529					0.741197	0.0658525	191.622	0.296708					0.693896	0.0323015	129.582	0.297198					0.612089	0.0598237	285.738	3.07582	0.693219	0.0748194	166.989	0.858257
																				0.743859	0.0660084	192.547	0.307716					0.696445	0.0323834	131.006	0.302723					0.614185	0.0600401	296.774	3.13862	0.69576	0.0750097	169.773	0.895042
																				0.746514	0.0661634	193.442	0.32031					0.698987	0.0324649	132.436	0.309169					0.616276	0.0602653	308.182	3.20438	0.698294	0.075199	172.679	0.933738
																				0.749162	0.0663176	194.373	0.334549					0.701523	0.032546	133.451	0.316575					0.618362	0.0604993	319.99	3.27317	0.700822	0.0753873	175.187	0.974399
																				0.751803	0.066471	195.47	0.350493					0.704052	0.0326267	134.434	0.324982					0.620444	0.0607419	332.197	3.34507	0.703344	0.0755747	177.786	1.01707
																				0.754437	0.0666235	198.564	0.368201					0.706575	0.032707	135.434	0.334429					0.62252	0.0609929	344.853	3.42016	0.705859	0.0757611	180.505	1.06182
																				0.757064	0.0667752	201.659	0.387735					0.709091	0.0327869	136.439	0.344955					0.624592	0.0612521	358.026	3.4985	0.708368	0.0759466	183.233	1.10868
																				0.759684	0.0669261	204.825	0.409154					0.711602	0.0328664	138.44	0.356602					0.626659	0.0615193	371.686	3.58019	0.71087	0.0761312	186.094	1.15772
																				0.762297	0.0670763	207.926	0.432521					0.714105	0.0329454	140.426	0.36941					0.628722	0.0617944	385.907	3.66529	0.713367	0.0763149	189.141	1.20898
																				0.764903	0.0672256	210.129	0.457897					0.716603	0.0330241	142.408	0.383422					0.630779	0.0620773	400.663	3.75389	0.715857	0.0764976	192.308	1.26252
																				0.767503	0.0673741	212.376	0.485345					0.719094	0.0331024	144.501	0.398677					0.632832	0.0623676	415.933	3.84605	0.71834	0.0766795	195.726	1.3184
																				0.770096	0.0675219	214.638	0.514927					0.72158	0.0331803	146.185	0.415219									0.720818	0.0768604	199.354	1.37666
																				0.772682	0.0676688	216.971	0.546706					0.724059	0.0332578	147.948	0.433089									0.723289	0.0770405	203.124	1.43736
																				0.775261	0.067815	219.371	0.580745					0.726532	0.033335	149.8	0.45233									0.725755	0.0772196	207.111	1.50056
																				0.777834	0.0679605	221.842	0.617109					0.728998	0.0334117	151.69	0.472985									0.728214	0.0773979	211.262	1.5663
																				0.7804	0.0681051	224.36	0.65586					0.731459	0.0334881	153.613	0.495098									0.730667	0.0775753	215.624	1.63466
																				0.78296	0.0682491	226.871	0.697065					0.733914	0.0335641	155.074	0.518711									0.733114	0.0777519	219.683	1.70567
																				0.785513	0.0683922	229.505	0.740786					0.736362	0.0336397	156.577	0.543869									0.735555	0.0779275	223.844	1.7794
																				0.788059	0.0685347	232.165	0.78709					0.738805	0.033715	158.083	0.570616									0.73799	0.0781024	228.139	1.8559
																				0.790599	0.0686763	234.972	0.836042					0.741242	0.0337899	159.636	0.598996									0.740419	0.0782764	232.573	1.93522
																				0.793132	0.0688173	237.949	0.887707					0.743673	0.0338644	162.335	0.629054									0.742843	0.0784495	238.243	2.01744
																				0.795659	0.0689575	240.832	0.942152					0.746098	0.0339385	165.107	0.660835									0.74526	0.0786218	244.176	2.10258
																				0.79818	0.0690971	243.906	0.999442					0.748517	0.0340123	167.992	0.694384									0.747671	0.0787933	250.366	2.19073
																				0.800694	0.0692359	247.011	1.05965					0.75093	0.0340858	170.943	0.729747									0.750077	0.0789639	256.744	2.28193
																				0.803202	0.069374	250.178	1.12283					0.753337	0.0341589	173.4	0.766969									0.752477	0.0791338	262.735	2.37624
																				0.805704	0.0695114	253.545	1.18906					0.755739	0.0342316	175.905	0.806097									0.754871	0.0793028	268.991	2.47371
																				0.8082	0.0696481	256.928	1.2584					0.758135	0.034304	178.522	0.847176									0.757259	0.079471	275.414	2.57441
																				0.810689	0.0697841	260.332	1.33092					0.760525	0.0343761	181.199	0.890254									0.759642	0.0796384	282.12	2.67839
																				0.813172	0.0699194	263.843	1.4067					0.762909	0.0344478	183.978	0.935377									0.762019	0.079805	289.159	2.7857
																				0.815649	0.070054	267.422	1.48579					0.765288	0.0345191	186.924	0.982592									0.76439	0.0799709	296.467	2.89642
																				0.818119	0.070188	271.183	1.56826					0.767661	0.0345901	189.958	1.03195									0.766756	0.0801359	304.044	3.01058
																				0.820584	0.0703213	275.174	1.65419					0.770028	0.0346608	193.109	1.08349									0.769116	0.0803002	311.803	3.12826
																				0.823042	0.0704539	279.27	1.74365					0.77239	0.0347312	196.329	1.13726									0.77147	0.0804637	319.707	3.24951
																				0.825495	0.0705859	283.548	1.83669					0.774746	0.0348012	199.561	1.19332									0.773819	0.0806264	327.771	3.37439
																				0.827941	0.0707172	287.994	1.9334					0.777097	0.0348709	202.768	1.25171									0.776163	0.0807884	336.109	3.50296
																				0.830382	0.0708478	292.573	2.03384					0.779442	0.0349402	206.088	1.31247									0.778501	0.0809496	344.788	3.63527
																				0.832816	0.0709778	297.317	2.13808					0.781782	0.0350093	209.576	1.37567									0.780833	0.0811101	353.712	3.77139
																				0.835245	0.0711072	301.698	2.24619					0.784116	0.035078	213.145	1.44134									0.78316	0.0812698	362.923	3.91136
																				0.837668	0.0712359	306.268	2.35823					0.786445	0.0351464	216.944	1.50953									0.785481	0.0814288	372.36	4.05526
																				0.840084	0.071364	310.992	2.47429					0.788769	0.0352145	220.806	1.58029									0.787797	0.081587	381.991	4.20314
																				0.842495	0.0714915	315.955	2.59443					0.791087	0.0352822	224.253	1.65368									0.790108	0.0817445	392.055	4.35506
																				0.844901	0.0716184	322.278	2.71872					0.793399	0.0353497	227.965	1.72974									0.792414	0.0819013	402.406	4.51108
																				0.8473	0.0717446	328.798	2.84723					0.795707	0.0354168	231.769	1.80853
																				0.849694	0.0718702	335.613	2.98003					0.798009	0.0354836	235.803	1.89008
																				0.852081	0.0719952	342.652	3.11719					0.800305	0.0355502	241.052	1.97445
																				0.854464	0.0721196	349.291	3.25879					0.802597	0.0356164	246.364	2.06169
																				0.85684	0.0722434	356.257	3.40489					0.804883	0.0356823	251.965	2.15186
																				0.859211	0.0723666	363.474	3.55556					0.807164	0.0357479	257.723	2.24499
																				0.861576	0.0724892	371.006	3.71089					0.80944	0.0358132	263.058	2.34115
																				0.863936	0.0726112	378.923	3.87093					0.81171	0.0358782	268.661	2.44038
																				0.86629	0.0727327	387.124	4.03575					0.813976	0.0359429	274.303	2.54273
																				0.868638	0.0728535	395.568	4.20545					0.816236	0.0360073	280.142	2.64825
																				0.870981	0.0729738	404.442	4.38007					0.818492	0.0360715	286.216	2.757
																												0.820742	0.0361353	292.456	2.86902
																												0.822987	0.0361989	299.002	2.98437
																												0.825227	0.0362622	305.676	3.10309
																												0.827462	0.0363252	312.571	3.22524
																												0.829692	0.0363879	319.65	3.35088
																												0.831917	0.0364503	326.847	3.48004
																												0.834137	0.0365124	334.342	3.61278
																												0.836353	0.0365743	342.05	3.74916
																												0.838563	0.0366359	349.963	3.88923
																												0.840768	0.0366973	358.176	4.03303
																												0.842969	0.0367583	366.634	4.18062
																												0.845165	0.0368191	375.391	4.33205
																												0.847356	0.0368796	384.475	4.48738
																												0.849542	0.0369399	393.905	4.64665
																												0.851723	0.0369999	403.617	4.80992

## Sheet: Fig. 6
Figure 6d
	LV FS, %					LV EF, %
Weeks post-OP	3	5	3	5		3	5	3	5
Study group	AoB-BLN	AoB-BLN	AoB-PGG	AoB-PGG		AoB-BLN	AoB-BLN	AoB-PGG	AoB-PGG
Animals	n=9	n=9	n=11	n=11		n=9	n=9	n=11	n=11
	36.8	25.9	71	54.1		58.6	37.3	54.6	24.9
	41.5	36.2	52.8	37.9		72.7	65.43	84.8	36.9
	62.3	50.8	45.2	41.9		81.9	61.6	74.3	70.4
	61.4	41.5	65.5	56.8		87.3	73.2	84.4	73.6
	52	40.2	61.5	36.6		57.7	49.1	86.8	58.4
	59.9	52.3	53.7	50.2		82.6	55	70.4	55.8
	72.4	57.8	60.2	53.2		77.8	62.9	80.1	74.8
	62.7	37.7	49.7	41.7		76.9	54.8	55.5	39.7
	55.9	34.9	66.8	59.8		72.4	42.2	78.1	57.5
			45	42.9				72.1	64.3
			54.1	23				87	43.4
Figure 6e
	PA RS, %
Weeks post-OP	3	5	3	5
Study group	AoB-BLN	AoB-BLN	AoB-PGG	AoB-PGG
Animals	n=9	n=9	n=11	n=11
	21.6	5.5	19.3	43.8
	21.4	10.8	7.2	32.6
	19.2	15.7	27.7	23.8
	21.3	22.4	13.5	21.2
	25.1	5.6	28.7	16
	28.5	19.3	18	39.7
	10.3	7.5	14.5	19.4
	10.8	6	13.5	28.7
	17.1	8.2	12.2	45.9
			12	24.1
			16.2	28.4
Figure 6f
	PAT, ms					PAT/PET
Weeks post-OP	3	5	3	5		3	5	3	5
Study group	AoB-BLN	AoB-BLN	AoB-PGG	AoB-PGG		AoB-BLN	AoB-BLN	AoB-PGG	AoB-PGG
Animals	n=9	n=9	n=11	n=11		n=9	n=9	n=11	n=11
	27.7	23.7	25.5	33.7		0.3	0.27	0.29	0.35
	25.9	21.1	25.9	24.4		0.27	0.26	0.32	0.25
	25.5	29.2	21.8	26.3		0.34	0.34	0.25	0.28
	24.4	25.5	22.5	34.1		0.28	0.3	0.24	0.38
	31.4	22.2	26.6	25.5		0.34	0.27	0.32	0.27
	20.5	21.1	19.6	31.1		0.22	0.21	0.24	0.37
	27.5	25.2	25.3	36.1		0.31	0.28	0.3	0.42
	20.3	21.1	22.9	25.5		0.24	0.25	0.26	0.28
	26.6	18.6	23.7	32.2		0.31	0.22	0.26	0.33
			23.1	28				0.29	0.3
			20.7	25.5				0.26	0.27
Figure 6g
	TAPSE, mm
Weeks post-OP	3	5	3	5
Study group	AoB-BLN	AoB-BLN	AoB-PGG	AoB-PGG
Animals	n=9	n=9	n=10	n=10
	2.3	1.8	2.9	1.9
	2.1	1.6	2.9	2.1
	2.4	2.1	2.7	2.2
	2.4	1.7	2.1	2.2
	2.1	2	2.6	2.4
	2.2	2.1	2.3	2.5
	2.3	1.7	2.6	2.7
	2.2	1.5	2.4	2.6
	2.7	1.8	2	2.4
			2.6	2.3

## Sheet: Fig. 7
Figure 7b
	IL-6 Monomer/GAPDH				IL-6 Dimer/GAPDH				IFN-gamma/GAPDH
Study group	sham	AoB-BLN	AoB-PGG		sham	AoB-BLN	AoB-PGG		sham	AoB-BLN	AoB-PGG
Animals	n=4	n=4	n=4		n=4	n=4	n=4		n=4	n=4	n=3
	0.43161	2.09447	1.84696		0.713834	1.90585	1.20886		1.09344	1.81042	0.768731
	1.10065	2.08323	1.90206		1.3543	1.84328	0.954342		1.14133	2.23215	2.40923
	1.54277	2.50387	1.16063		1.05752	1.76062	0.813374		0.854397	0.981895	0.934696
	0.924973	1.84951	1.08621		0.874344	1.39495	0.533875		0.910831	4.10957
Figure 7d
	McT Monomer/GAPDH				McT Dimer/GAPDH				CD68/GAPDH
Study group	sham	AoB-BLN	AoB-PGG		sham	AoB-BLN	AoB-PGG		sham	AoB-BLN	AoB-PGG
Animals	n=4	n=4	n=3		n=4	n=4	n=3		n=4	n=4	n=3
	1.1039	1.87722	1.54057		0.290759	2.10891	1.98685		0.648436	1.5306	1.32465
	0.83144	1.50069	0.679372		0.81365	1.4093	1.29207		1.13804	1.61674	1.39649
	0.797883	2.8336	1.07392		1.17701	3.02442	0.391548		1.12892	1.30916	0.345322
	1.26678	1.42902			1.71858	1.45411			1.0846	2.60144
Figure 7f
	Mast cells/vessel				Macrophages/vessel
Study group	sham	AoB-BLN	AoB-PGG		sham	AoB-BLN	AoB-PGG
Animals	n=4	n=4	n=4		n=4	n=4	n=4
	0.465116	1.1946	0.642857		0.125	2.36364	1.01
	0.44186	2.05556	0.571429		0.6875	1.35294	0.181818
	0.176471	1.44444	0.472222		0.230769	2.07143	1.06667
	0.56	1.51429	0.714286		0.230769	1.84615	0.333333
Figure 7h
	MMP9/GAPDH				MMP12-pro/GAPDH				MMP12-cf1/GAPDH				MMP12-cf2/GAPDH
Study group	sham	AoB-BLN	AoB-PGG		sham	AoB-BLN	AoB-PGG		sham	AoB-BLN	AoB-PGG		sham	AoB-BLN	AoB-PGG
Animals	n=4	n=4	n=4		n=4	n=4	n=4		n=4	n=4	n=4		n=4	n=4	n=4
	1.68045	0.797738	0.480196		1.18263	1.04242	1.462		1.36888	1.23884	1.10169		0.947435	4.80827	4.08953
	1.34967	0.530994	0.224846		0.8632	1.53305	0.407126		0.491462	1.37527	0.334735		0.391895	5.19356	1.03556
	0.996544	1.21619	0.385844		1.45001	1.14193	1.00712		1.18937	1.20449	1.02053		0.285539	5.61302	1.61816
	0.918127	0.24859	0.378751		0.504154	1.41513	0.428364		0.950293	1.18766	0.121046		2.37513	2.41396	1.55555
Figure 7h
	MMP2-pro/GAPDH				MMP2-cf1/GAPDH				MMP13-pro/GAPDH				MMP13-cf1/GAPDH				MMP13-cf2/GAPDH
Study group	sham	AoB-BLN	AoB-PGG		sham	AoB-BLN	AoB-PGG		sham	AoB-BLN	AoB-PGG		sham	AoB-BLN	AoB-PGG		sham	AoB-BLN	AoB-PGG
Animals	n=4	n=4	n=3		n=4	n=4	n=3		n=4	n=4	n=3		n=4	n=4	n=3		n=4	n=4	n=3
	0.633845	1.38285	1.37026		0.513888	1.5396	0.867459		1.18113	1.33025	0.680748		1.25026	0.667243	0.354271		1.19788	0.765883	0.841241
	0.727218	2.06282	0.57986		0.491668	2.08572	0.400596		1.18187	0.825746	0.435464		0.904579	0.620717	0.785837		1.24185	0.936397	1.13162
	1.20914	0.873451	0.439324		1.4022	0.439509	0.960431		0.666732	0.874499	0.63535		0.964062	0.222248	0.445656		0.81157	0.710007	0.390371
	1.4298	0.825476			1.59225	1.38738			0.970263	0.675214			0.881097	0.414827			0.748705	1.44963
Figure 7j
	Col I/Ponseau S				Col V FL/GAPDH				Col V C-term/GAPDH
Study group	sham	AoB-BLN	AoB-PGG		sham	AoB-BLN	AoB-PGG		sham	AoB-BLN	AoB-PGG
Animals	n=4	n=4	n=4		n=4	n=4	n=4		n=4	n=4	n=4
	0.826426	7.41298	1.17056		1.39563	1.69317	2.51847		0.475798	1.60526	1.82545
	0.580872	2.27075	0.565481		0.565793	0.991698	0.361401		1.66233	1.56441	1.25807
	1.23968	2.47258	0.470725		1.75878	3.28551	0.427217		1.53891	5.4659	1.37542
	1.35302	2.8023	0.339848		0.279794	0.631417	0.428653		0.322966	2.09528	0.643987

## Sheet: Fig. S1
Figure S1d													Figure S1c		Force-displacement curves
	E0.5, kPa						Strain t 1MPa							Study group	Donor																										LHD
	donor	LHD					donor	LHD						Patient samples	n=26																										n=50
Study group		mPAP≤20	mPAP 20-25	mPAP≥25		Study group		mPAP≤20	mPAP 20-25	mPAP≥25					Force	Force	Force	Force	Force	Force	Force	Force	Force	Force	Force	Force	Force	Force	Force	Force	Force	Force	Force	Force	Force	Force	Force	Force	Force	Force	Force	Force	Force	Force	Force	Force	Force	Force	Force
Patient samples	n=26	n=24	n=4	n=22		Patient samples	n=22	n=20	n=4	n=22				Displacement [mm]	[mN]	[mN]	[mN]	[mN]	[mN]	[mN]	[mN]	[mN]	[mN]	[mN]	[mN]	[mN]	[mN]	[mN]	[mN]	[mN]	[mN]	[mN]	[mN]	[mN]	[mN]	[mN]	[mN]	[mN]	[mN]	[mN]	[mN]	[mN]	[mN]	[mN]	[mN]	[mN]	[mN]	[mN]	[mN]
	0.820643	0.364994	1.39302	3.48091			0.519675	0.488353	0.460701	0.352221				0	1.08	1.03	1.1	1.6	1.03	0.8	1.05	1.03	1.2	0.79	1.1	1.14	0.95	1.15	1.1	1.27	1.04	1.42	1.07	0.8	1.09	0.98	1.29	2.61	0.86	1.53	1.54	1.3	1.12	1.28	1.17	1.12	0.95	1.13	1.47
	0.184657	1.1131	2.45859	2.29656			0.501897	0.51526	0.45803	0.407931				0.0123457	0.95	2.27	1.15	0.29	1.35	0.01	0.8	1.23	0.98	1.2	0.43	1.4	0.78	0.8	1.15	-1.53	1.01	1.39	1.05	0.86	1.19	0.99	1.24	2.62	0.87	1.58	2.23	3.2	3.5	0.72	1.16	1.15	1.95	1.08	0.65
	0.987498	0.842908	1.86345	0.838108			0.430659	0.566996	0.446583	0.542898				0.024691	1.17	-2.4	0.35	-2.76	3.34	0.04	-4.9	0.45	0.74	1.34	2.65	0.98	0.58	-4.18	-0.9	-2.22	1.01	1.45	1.14	0.91	1.26	1.03	1.21	2.63	0.88	1.54	3.48	8.23	4.95	0.36	1.17	0.9	4.8	1.36	0.55
	2.16546	0.553439	0.975634	4.78534			0.526991	0.500401	0.503391	0.374539				0.037037	1.4	-4.13	1.22	-2.59	2.34	0.03	2.2	0.75	0.42	3.04	1.2	6	-1.28	-3.73	-1.55	-5.73	1.06	1.42	1.15	0.93	1.36	1.04	1.29	2.66	0.91	1.53	3.81	6.32	1.88	1.28	1.16	0.6	4.28	0.73	4.95
	0.35612	1.00448		2.79487			0.427444	0.535699		0.406288				0.0493827	1.53	-0.92	3.85	0.9	-0.04	0.05	1.9	0.79	0.32	4.41	1.78	7.95	0.95	-1.29	-3.58	-4.5	1.1	1.42	1.15	0.91	1.46	1.04	1.38	2.69	0.93	1.5	6.9	3.18	-0.05	0.94	1.17	0.68	2.82	0.25	9.83
	0.801326	0.758856		2.59173			0.541463	0.422601		0.37962				0.0617284	1.73	2.62	2.37	1.04	0.49	0.04	2.2	0.89	0.32	3.78	0.35	4.65	3.88	-0.91	-5.3	4.38	1.12	1.43	1.18	0.89	1.64	1.05	1.4	2.71	0.98	1.45	4.2	2.88	-2.52	-1.51	1.18	0.9	3.15	-0.76	10.62
	1.76878	2.301		1.74465			0.482274	0.534253		0.420982				0.0740741	1.72	2.32	-0.08	-3.09	4.68	0.02	-0.9	0.65	1.13	4.3	1.08	-1.4	3.48	1.41	-3.05	5.92	1.12	1.42	1.24	0.84	1.88	1.03	1.48	2.73	1.07	1.46	-1.88	1.23	-4.05	-0.95	1.15	1.15	4.22	1.13	10.17
	0.47836	0.553412		0.467152			0.503391	0.39803		0.572582				0.0864197	1.47	-0.6	-1.68	-5.15	6.59	0.01	-3.8	1.85	1.83	5.81	3.97	-5.87	-0.13	1.88	-1.1	-0.85	1.16	1.5	1.27	0.78	1.94	1.07	1.53	2.71	1.16	1.46	-4.04	-2	-1.37	-0.24	1.15	1.43	4.37	2.81	6.22
	0.289383	3.10637		1.4657			0.587787	0.545764		0.460701				0.0987654	1.32	-0.1	-1.28	-2.6	4.49	-0.01	-7.15	3.73	1.73	4.39	3.35	-6.35	-2.02	-0.66	2.6	-0.8	1.23	1.57	1.24	0.84	2.09	1.15	1.55	2.7	1.32	1.53	-4.61	-2.32	1	-2.73	1.17	1.45	4	1.61	-1.18
	1.19091	0.604047		0.636109			0.41936	0.393043		0.532804				0.111111	1.47	1.52	1.45	-2.54	0.23	-0.01	-11.45	7.13	2.79	2.09	2.85	-2.23	0.58	-4.39	0.18	-0.62	1.32	1.72	1.24	0.93	2.26	1.26	1.64	2.7	1.49	1.68	-4.63	1.68	1.62	-5.39	1.13	1.43	4.03	-0.31	-4.2
	0.9753	2.97218		0.367618			0.425832	0.51526		0.587787				0.123457	1.7	4.13	3.22	-3	-3.48	0.01	-4.2	3.68	2.95	4.66	2.83	2.73	3.18	-8.23	-3.93	-3.25	1.35	1.92	1.24	1.13	2.48	1.44	1.65	2.75	1.65	1.85	-3.14	5.67	5.42	-4.46	1.16	1.63	4.47	1.08	-1.63
	0.553975	0.878682		1.25303			0.420982	0.518206		0.471546				0.135802	1.78	7.42	1.53	2.23	-1.24	0.05	1.7	3.8	2.16	5.85	0.73	4.93	1.63	-5.76	-0.43	0.98	1.47	2.16	1.26	1.44	2.68	1.64	1.71	2.88	1.81	2	2.45	5.97	8.6	0.54	1.17	1.72	3.7	5.4	3.77
	2.53768	0.871891		2.33528			0.422601	0.587787		0.412845				0.148148	1.82	8.07	-0.65	6.08	4.05	0.09	-8.75	9.65	2.59	5.3	-0.87	2.88	-2.23	1.79	1.93	1.28	1.49	2.5	1.28	1.66	2.73	1.9	1.85	3.02	1.99	2.04	7.45	3.1	8.97	1.98	1.21	1.85	3.07	5.73	7.17
	2.45826	0.306259		6.21657			0.451311	0.516734		0.289532				0.160494	1.8	3.38	2.32	5.68	2.36	0.13	-9.4	10.25	3.9	5.1	1.93	-2.67	-1.48	5.06	-1.95	-2.47	1.51	2.81	1.29	1.91	2.85	2.21	2.02	3.2	2.23	2	6.78	2.87	8.53	-2.64	1.23	2.47	3.38	4.41	4.75
	1.94368	0.81839		0.629952			0.491378	0.476157		0.538585				0.172839	2.02	-2.58	7.38	3.44	-1.7	0.15	5.35	7.98	3.93	4.13	4.15	-3.97	1.72	4.11	-6.18	-1.43	1.53	3.1	1.3	2.14	2.98	2.56	2.29	3.37	2.54	1.91	4.91	4.03	5.25	-4.83	1.2	3	3.8	7.33	2.97
	1.92158	0.144077		3.45278			0.494395	0.529902		0.39803				0.185185	2.48	-4.35	8.32	0.2	-1.66	0.16	8.9	9.35	2.71	3.46	0.93	-3.13	-0.2	2.25	-2.45	-1.57	1.58	3.36	1.32	2.29	3.19	2.9	2.6	3.48	2.97	1.89	3.25	1.53	2.35	-1.81	1.22	2.97	4.48	7.96	8.02
	1.38003	0.287406		3.11032			0.500401	0.402993		0.406288				0.197531	2.75	-2.75	7.1	-1.54	-0.79	0.18	7.7	9.6	1.61	5.35	-1.53	0.2	-1.08	-0.64	-0.75	1.38	1.85	3.59	1.32	2.49	3.41	3.23	2.88	3.62	3.44	1.99	1.83	0.97	2.82	-0.1	1.27	2.88	3.67	6.53	10.32
	1.09404	1.38174		1.47125			0.38803	0.432263		0.462258				0.209877	2.9	0.02	7.73	-0.8	0.69	0.25	7.1	9.75	2.28	6.39	-1.67	4.88	3.13	-1.46	-4.78	6.37	2.11	3.82	1.35	2.7	3.6	3.55	3.11	3.73	3.82	2.16	1.05	2.47	7.17	-0.16	1.29	2.98	4.1	6.59	7.23
	1.04228	0.758184		1.80009			0.476157	0.531354		0.437059				0.222222	3.07	1.77	4.67	-0.86	3.28	0.34	5.05	14.75	3.73	5.99	-0.05	2.57	4.52	-0.39	-3.83	0.48	2.37	4.12	1.37	2.89	3.75	3.83	3.4	3.82	4.13	2.43	1.91	3.17	12.08	2.38	1.3	3.12	6.15	6.21	6.9
	0.288134	2.32467		3.49467			0.548621	0.462258		0.355687				0.234568	3.12	5.02	1.85	-2.36	1.71	0.43	10.45	14.05	3.64	6.36	3.18	-0.68	2.6	-0.04	-2.3	-4.7	2.59	4.39	1.47	3.11	3.88	4.1	3.61	3.94	4.33	2.65	5.69	6.17	10.83	0.9	1.32	3.3	5.93	6.89	7.85
	1.0003	2.07116		0.792459			0.516734			0.51526				0.246914	3.13	6.87	3.15	-1.4	-3.68	0.58	8.5	7.25	3.66	7.66	4.63	-0.5	0.1	-1.33	-1.6	-2.9	2.78	4.72	1.52	3.41	4.08	4.38	3.84	4.02	4.4	2.84	6.31	8.22	7.43	-3.64	1.35	3.47	4.93	8.08	8
	2.30294	0.756648		2.63209			0.465363			0.393043				0.259259	3.33	5.5	3.12	-1.95	-3.78	0.69	0.75	4.75	4.93	9.46	3.45	-1.68	1.65	-4.5	3.7	-3.18	3.02	5.1	1.64	3.71	4.26	4.68	4.09	4.1	4.49	2.98	3.73	7.95	8.23	-4.49	1.37	3.63	5.32	9.4	6.73
	1.21363	0.340101												0.271605	3.62	6.43	3.27	-2.83	-0.54	0.82	4.7	4.5	5.66	11.13	2.9	-3.88	5.33	-5.09	7.35	0.98	3.33	5.4	1.76	4.04	4.48	4.98	4.25	4.21	4.64	3.08	5.06	7.95	8.63	-3.23	1.44	3.8	6.27	10.04	3.65
	0.574683	1.29083												0.283951	3.75	6.73	1.8	0.55	2.4	0.94	10.85	4.18	4.83	12.89	2.68	-1.33	1.65	-2	4.6	1.65	3.68	5.74	1.91	4.33	4.63	5.3	4.44	4.29	4.9	3.2	10.7	5.53	6.83	-1.46	1.49	3.97	6.03	10.39	1.57
	0.907998													0.296296	3.83	3.77	-0.42	1.6	4.76	1.03	8	5.95	5.25	13.55	2.5	5.22	-1.2	1.5	2.08	-4.18	4.05	6.01	2.01	4.5	4.71	5.58	4.63	4.39	5.24	3.31	14.86	5.45	6.67	-0.29	1.5	4.08	4.83	11.48	3.75
	1.465													0.308642	4.03	1.2	0.68	1.96	3.48	1.13	-0.6	7.28	7.34	11.65	6.88	9.15	-1.82	2.48	-0.45	-2.53	4.41	6.29	2.12	4.6	4.76	5.85	4.8	4.5	5.6	3.43	11.6	6.72	9.25	1.01	1.55	4.05	4.35	10.78	6.62
														0.320988	4.38	2.4	1.83	4.54	3.63	1.2	1.5	6	6.95	10.44	8	8.2	-0.15	0.18	-4.95	-0.92	4.66	6.59	2.28	4.71	4.83	6.12	5.01	4.59	5.96	3.54	5.83	4.03	8.5	-0.43	1.57	4.08	5.23	11.34	5.1
														0.333333	4.72	3.75	0.95	4.08	7.3	1.25	12.75	5.73	5.08	11.66	2.23	5.8	4.05	1.06	-1.5	-1.05	4.92	6.84	2.43	4.91	4.94	6.41	5.18	4.74	6.26	3.69	3.36	2.08	6.43	1.74	1.64	4.48	5.52	13.38	5.15
														0.345679	4.85	2.82	1.92	0.95	7.98	1.31	9.65	6.33	4.98	13.09	1.08	3.35	3.75	6.25	5.68	4.28	5.15	7.14	2.61	5.16	5.01	6.73	5.35	4.85	6.5	3.81	3.95	1.32	10.45	8.36	1.71	4.98	5.2	12.78	9.33
														0.358025	4.85	2.97	3.92	-0.99	4.99	1.36	-5.05	4.88	6.34	15.35	1.85	2.67	6.08	6.2	3.1	7.75	5.34	7.38	2.8	5.51	5.16	7.07	5.5	4.95	6.77	3.98	6.21	3.85	10.85	5.44	1.77	5.18	5.42	12.03	10.2
														0.37037	4.98	3	4.98	-0.69	2.23	1.41	-10.2	4.25	6.53	14.6	2.57	5.97	6.62	0.79	-3.28	6.52	5.64	7.67	2.94	5.8	5.33	7.42	5.61	5.09	6.99	4.11	6.89	8.33	4.77	0.54	1.86	5.23	6.03	12.29	9.38
														0.382716	5.37	2.9	8.13	0.85	3.3	1.47	-11	6.55	5.18	12.2	6.43	3.12	2.83	0.39	1.63	4.17	5.95	7.93	3.09	6	5.48	7.74	5.85	5.17	7.19	4.17	5.35	10.43	3.57	2.56	1.92	5.22	6.72	12.5	10.62
														0.395062	5.58	1.92	7.97	3.05	4.06	1.54	-8	8.23	4.51	14.95	7.87	-4.22	2	4.71	9.48	4.2	6.29	8.2	3.2	6.18	5.68	8.04	6.05	5.29	7.43	4.26	6.75	10.35	7.4	5.24	1.99	5.17	6.12	12.69	10.5
														0.407407	5.57	0	3.12	3.91	0.58	1.66	7.2	8.2	5.38	15.94	7.73	-2.68	3.88	5	9.28	5.17	6.72	8.4	3.29	6.25	5.88	8.31	6.31	5.43	7.58	4.33	12.66	7.27	6.53	5.49	2.04	5.18	5.95	14.91	10.52
														0.419753	5.6	2.27	3.17	2.44	2.39	1.79	10	8.1	6.13	13.88	7.3	-0.08	6.48	0.15	8.1	1.85	7.09	8.56	3.35	6.38	6.05	8.56	6.61	5.52	7.77	4.39	14.66	5.2	5.95	4.49	2.02	5.32	6.63	16.33	9.77
														0.432099	5.78	4.12	3.35	2.65	7.18	1.93	-5.55	6.75	5.65	12.95	4.35	-1.3	5.07	-2.08	2.93	-2.47	7.43	8.77	3.42	6.54	6.23	8.82	6.78	5.64	7.97	4.46	13.65	4.8	12.35	6.33	2.02	5.43	6.83	13.1	6.32
														0.444444	6.03	3.95	0.4	4.74	7.88	2.07	-7.25	4.58	5.49	10.53	1.63	-2.07	3.7	1.81	-1.33	-6	7.79	8.95	3.52	6.74	6.36	9.08	6.99	5.75	8.12	4.55	14.29	5.15	13.8	7.81	2.01	5.58	7.18	11.14	7.85
														0.45679	6.27	6.22	5.43	3.91	7.61	2.16	0.6	5.93	6.69	9.09	1.83	-5.5	3.18	6.48	3.65	-3.37	8.05	9.3	3.62	7	6.45	9.37	7.11	5.87	8.35	4.66	14	9.45	9.5	4.58	2.07	5.93	8.5	14.39	14.53
														0.469136	6.55	8.77	11.45	0.21	8.38	2.3	-0.7	8.3	8.59	12.21	2.82	-1.85	0.47	8.45	6.95	5.53	8.32	9.65	3.76	7.23	6.54	9.67	7.2	6.02	8.58	4.79	14.3	9.52	9.72	3.64	2.21	6.17	9.63	17.56	13.9
														0.481481	6.7	8.85	11.45	-1.4	11.45	2.42	2.35	8.43	8.76	16.44	3.52	8.55	2.02	8.86	5.45	10.82	8.63	10.01	3.9	7.41	6.64	9.98	7.36	6.15	8.79	4.93	14.74	3.23	15.32	5.85	2.35	6.27	8.98	16.01	9.43
														0.493827	6.78	6.58	8.87	4.09	10.9	2.57	7.85	8.23	7.41	15.55	3.92	8.15	4.13	9.05	5.7	10.53	8.91	10.44	3.99	7.59	6.78	10.28	7.53	6.29	9.04	5.03	11.45	4.2	18.68	6.21	2.51	6.27	7.55	14.78	11.05
														0.506173	7.05	6.9	4.33	8.45	5.14	2.7	5.65	6.5	7.55	12.86	4.83	0.87	0.22	7.89	7.4	6.82	9.22	10.74	4.08	7.78	6.96	10.55	7.74	6.42	9.26	5.09	7.06	12.8	17.8	6.58	2.64	6.28	7.45	17.14	11.23
														0.518518	7.3	9.48	4.77	4.89	2.76	2.79	4.45	5.35	8.94	12.16	5	-1.35	0.37	3.7	6.98	6.35	9.51	11.11	4.17	8.04	7.23	10.82	7.99	6.55	9.47	5.15	6.34	15.75	17.35	8.56	2.75	6.53	9.22	17.1	10.25
														0.530864	7.35	7.93	7.67	3.3	5.93	2.87	11.15	9.08	9.08	12.24	6.4	1.58	7.82	4.68	2.4	7.27	9.73	11.4	4.24	8.33	7.46	11.12	8.26	6.7	9.68	5.21	10.73	13.35	15.88	8.39	2.85	6.63	9.22	14.56	12.68
														0.54321	7.45	4.93	8.33	6.94	7.56	2.9	11.3	12.73	7.48	14.93	9.95	6.17	9.17	11.75	-0.63	4.53	9.97	11.64	4.36	8.56	7.74	11.42	8.47	6.87	9.87	5.29	15.03	12.52	13.7	6.78	2.96	6.48	7.6	14.13	12.95
														0.555556	7.78	4.65	11.03	9.43	4.76	2.96	4.95	11.4	7.13	17.21	11.05	10.13	5.03	12.49	0.05	5.6	10.23	11.89	4.49	8.74	7.96	11.76	8.71	7	10.01	5.38	11.65	10.92	14.42	9.46	3.05	6.5	7.85	15.86	13.07
														0.567901	8.25	4.93	15.33	10.2	3.23	3.05	3.75	9.08	7.91	15.69	11.03	8.32	5.62	8.18	1.05	11.65	10.52	12.06	4.61	8.86	8.11	12.12	8.94	7.13	10.17	5.48	7.19	10.75	16.52	14.18	3.11	6.75	9.53	18.3	12.58
														0.580247	8.45	5.83	15.13	11.45	4.34	3.14	-2.15	10.88	7.41	13.44	11.92	0.6	5.58	5.61	4.1	13.7	10.89	12.24	4.8	9.03	8.3	12.45	9.1	7.22	10.39	5.59	6.38	13.02	18.05	14.73	3.18	7.05	11.18	16.93	10.32
														0.592593	8.42	3.45	12.97	11.48	3.43	3.27	-6.2	14.1	6.19	14.11	13.98	-4.73	4.17	5.35	5.95	10.23	11.26	12.46	4.95	9.22	8.43	12.79	9.33	7.3	10.55	5.75	8.65	13.3	18.22	9.93	3.24	7.15	10.23	14.34	10.23
														0.604938	8.7	-1.28	12.02	10.84	4.76	3.41	-5.6	11.03	6.45	14.88	16.07	-3.83	6.33	5.51	4.8	10.78	11.61	12.71	5.09	9.49	8.59	13.12	9.54	7.37	10.82	5.9	12.28	12.72	12.37	4.95	3.33	7.17	8.9	15.9	8.07
														0.617284	9	-0.28	10.82	7.25	9.64	3.52	-2.2	6.9	7.95	13.86	16.1	1.4	7.43	4.01	4.28	11.78	11.9	13.03	5.25	9.75	8.76	13.43	9.75	7.45	11.03	6	14.09	11.72	4.08	8.05	3.43	7.43	9.98	19.06	3.42
														0.62963	9	4.42	13.43	3.05	10.04	3.68	1.65	8.4	7.74	13.63	13.52	5.18	5.18	3.78	2.98	7.07	12.16	13.37	5.36	9.96	8.94	13.75	10.05	7.54	11.25	6.08	17.49	10.37	5.32	13.21	3.52	7.68	9.2	21.06	5.5
														0.641975	9.17	7.22	18.57	2.3	8.26	3.81	-6.85	10.3	6.2	14.91	11.02	8.78	3.6	6.13	3.13	7.65	12.41	13.66	5.5	10.24	9.09	14.04	10.31	7.62	11.54	6.11	18.7	13.2	14.8	10.64	3.62	7.77	7.95	21.63	13.4
														0.654321	9.45	6.55	19.25	2.25	9.1	3.91	-6.6	12.18	6.44	16.19	10.98	13.23	3.85	6.91	10.7	9.78	12.68	13.96	5.66	10.51	9.2	14.35	10.54	7.71	11.75	6.18	16.24	17.63	17.28	8.45	3.7	7.8	8.95	21.9	14.97
														0.666667	9.65	5.87	17.82	1.95	10.66	4.01	9.5	12.88	8.89	16.61	10.87	9.95	5.92	6.24	14.73	6.67	13.03	14.22	5.82	10.78	9.34	14.67	10.78	7.83	12.02	6.31	14.89	17.48	15.5	11.2	3.82	7.75	10.38	23.29	10.05
														0.679012	9.93	10.92	20.03	2.65	11.01	4.08	17.5	11.3	10.09	17.11	8.53	2.27	9.05	8.84	7.13	7.27	13.48	14.57	6	11.05	9.44	15	10.89	7.93	12.22	6.48	15.09	15.2	17.85	10.88	3.9	7.85	11.73	23.31	6.02
														0.691358	10.22	15.03	20.7	6.3	9.81	4.2	18.05	10.78	9.16	16.21	8.3	1.38	7.17	11.9	3.45	8.1	13.98	14.92	6.17	11.24	9.65	15.39	10.99	8.08	12.43	6.66	14.09	12.87	18.85	11.58	3.94	8.08	11.45	21.28	6.85
														0.703704	10.6	12.18	17.98	7.68	10.04	4.32	11.05	8.15	9.5	16.36	10.4	7.08	4.43	11.23	7.9	6.1	14.57	15.18	6.34	11.38	9.96	15.77	11.15	8.23	12.71	6.88	11.74	12.73	17.92	16.69	3.99	8.27	11.55	22.5	12.88
														0.716049	11.02	9.95	12.92	5.86	12.91	4.48	-1.65	6.45	10.76	18.11	12.97	6.1	8.27	10.98	8.2	8.9	15.17	15.48	6.48	11.54	10.2	16.15	11.31	8.38	12.98	7.09	10.89	16.12	16.1	15.51	4.01	8.6	13.37	25.46	13.98
														0.728395	11.32	11.5	6.75	6.38	14.36	4.64	0.65	11.35	9.75	19.25	13.88	-1.52	12.22	11.38	8.93	9.88	15.68	15.67	6.56	11.71	10.4	16.5	11.59	8.56	13.23	7.33	14.58	17.85	16.97	12.6	4.1	8.82	13.4	27.06	10.28
														0.740741	11.55	13.17	6.3	7.7	13.89	4.75	4.05	15.35	8.7	18.81	12.32	0.12	11.95	9.09	12.78	6.93	16.14	15.94	6.63	11.94	10.44	16.82	11.95	8.73	13.51	7.53	20.46	15.67	21.38	13.15	4.26	8.83	11.87	26.38	10.1
														0.753086	11.53	11.53	8.62	5.84	10.93	4.81	-7.95	14.13	10.1	15.68	12.62	8.48	11.47	8.46	10.95	10.67	16.5	16.24	6.68	12.21	10.35	17.15	12.25	8.89	13.77	7.69	19.24	13.67	19.4	13.4	4.38	8.88	11.58	24.1	8.53
														0.765432	11.57	7.87	10.47	3.29	7.11	4.86	-10.55	12.33	10.9	16.48	15.38	10.8	9.63	12.39	7.73	15.32	16.79	16.48	6.76	12.44	10.3	17.51	12.55	9.04	14	7.79	14.83	13.53	12.83	17.61	4.5	8.77	12.7	22.45	5.87
														0.777778	12.02	7.13	9.82	4.05	7.64	4.9	-2.15	9.18	9.45	18.36	16.13	6.58	5.82	13.64	5.83	15.87	17.14	16.78	6.88	12.61	10.35	17.91	12.76	9.16	14.33	7.85	19.39	15.8	14.18	22.79	4.59	8.78	12.9	20.55	7.83
														0.790123	12.35	6.88	7.02	6.31	8.28	4.98	0.7	6.63	8.73	17.84	14.03	4.75	5.28	9.39	6.23	18.35	17.53	17.03	6.99	12.74	10.53	18.31	12.88	9.25	14.62	7.95	22.24	21	19.48	22.4	4.66	8.93	11.83	21.98	12.33
														0.802469	12.42	5.48	9.37	9.69	5.93	5.14	4.45	6.9	10.49	19.26	14.63	4.77	6.18	8.08	7.85	14.82	17.95	17.21	7.13	12.83	10.76	18.71	13.05	9.39	14.94	8.03	15.64	20.9	21.63	18.31	4.76	8.9	12.48	24.93	14.47
														0.814815	12.55	7.13	13.32	11.38	5.5	5.33	8.15	6.93	12.71	19.66	12.3	5.47	6.78	10.49	5.93	4.37	18.44	17.39	7.26	12.99	11.03	19.08	13.2	9.53	15.23	8.14	12.39	16.55	22.02	16.78	4.86	9.07	14.4	24.75	14.15
														0.82716	12.85	7.98	11.97	10.69	5.58	5.55	3.55	12.43	12.88	19.83	6.13	9.33	8.1	10.18	5.25	4.83	18.87	17.64	7.42	13.25	11.24	19.44	13.43	9.69	15.44	8.24	17.3	12.35	20.47	17.49	4.95	9.37	15.02	24.85	16.2
														0.839506	13.22	7.23	10.63	12.45	6.74	5.77	0.6	18.7	12.34	20.25	4.65	11.47	7.02	6.54	7.08	11.7	19.28	17.89	7.63	13.54	11.41	19.81	13.76	9.88	15.67	8.33	23.13	7.72	18.27	17.15	5.01	9.6	14.93	25.09	18.28
														0.851852	13.35	8.95	15.42	12.34	9.64	5.93	3.85	19.03	13.51	20.13	9.17	10.67	6.73	5.23	11.1	9.4	19.68	18.31	7.82	13.85	11.65	20.18	14.04	10.01	15.83	8.47	21.56	12.72	18.08	18.63	5.09	9.62	14.7	26.31	13.78
														0.864197	13.62	9.07	18.65	7.3	8.25	6.06	6.15	18.75	13.94	19.73	15.25	7.33	8.5	10.06	14.55	7.17	20.03	18.79	8.02	14.15	11.9	20.56	14.36	10.13	16.05	8.6	20.33	23.63	18.88	16.94	5.14	9.6	14.62	27.98	7.95
														0.876543	14.25	8.48	17.62	3.73	7.68	6.16	6.65	17.75	12.3	18.64	16.37	6.85	10.08	15.25	11.18	6.63	20.45	19.14	8.23	14.36	12.18	20.97	14.65	10.2	16.32	8.75	22.53	22.88	22.02	13.71	5.17	9.88	14.7	25.35	9.33
														0.888889	14.75	10.17	16.68	6.14	10.55	6.29	6.75	15.93	11.36	21.4	15.32	12.62	10.02	14.48	8.03	1.57	20.89	19.51	8.4	14.61	12.46	21.41	14.84	10.25	17.02	8.88	20.61	15.82	25.77	15.59	5.26	10.07	14.02	24.26	14.68
														0.901234	14.8	8.68	13.6	12.44	10.94	6.43	11.35	15.03	12.2	24.58	17.48	14.98	8.22	10.83	9.5	2.02	21.35	19.85	8.58	14.84	12.65	21.85	15.11	10.34	17.17	8.97	17.39	18.07	27.45	16.13	5.34	10.18	13.43	27	19.18
														0.91358	14.83	5.83	9.1	17.04	10.48	6.58	19.1	15.13	13.19	22.25	18.7	10.9	9.7	10.23	9.88	8	21.88	20.14	8.77	15.04	12.84	22.33	15.38	10.44	17.32	9.14	16.05	23.72	26.77	13.01	5.46	10.3	12.7	27.54	18.75
														0.925926	15.22	8.48	11.4	16.08	9.94	6.71	21.65	12.63	12.55	21.3	14.22	7.53	11.93	11.06	12.05	13.98	22.39	20.53	8.95	15.26	13.03	22.8	15.63	10.58	17.5	9.28	18.85	23.17	21.73	13.11	5.61	10.42	11.42	26.23	12.48
														0.938272	15.53	11.38	15.65	13.13	10.13	6.81	12.4	10.83	10.85	24.73	10.9	10.25	12.03	15.25	15.78	18.88	22.93	20.95	9.13	15.43	13.23	22.47	15.89	10.73	17.7	9.46	24.55	22.23	21.6	15.56	5.67	10.62	12.42	25.11	9.03
														0.950617	15.67	9.4	10.15	11.38	13.99	6.94	2.05	13.45	11.3	26.15	14.18	16.52	11.28	19.11	15.65	18.22	23.46	21.24	9.34	15.6	13.44	22.16	16.05	10.85	17.9	9.66	23.81	23.55	26.98	16.74	5.74	10.72	15.87	24.19	11.02
														0.962963	15.92	7.53	5.5	11.05	15.15	7.05	7.05	15.65	13.76	24.46	15.77	14.42	8.6	17.39	13.9	12.1	24	21.54	9.52	15.76	13.66	21.82	16.18	11	18.09	9.81	18.33	23.38	27.03	20.29	5.82	10.75	17.93	25.55	14.6
														0.975309	16.32	9.02	7.35	12.09	12.59	7.22	14.4	19.2	14.55	25.33	12.68	7.77	6.75	19.2	11.53	8.5	24.52	21.76	9.67	15.96	13.84	21.49	16.39	11.11	18.27	10.04	18.34	21.17	21.62	23.46	5.87	10.72	17.57	29.9	20.03
														0.987654	16.73	12.97	8.27	11.59	12.63	7.43	13.4	21.8	13.99	26.76	12.1	9.85	6.37	22.76	9.73	11.42	24.99	21.95	9.8	16.18	13.99	22.73	16.69	11.26	18.45	10.23	22.28	18.83	19.65	23.75	5.98	10.73	16.88	32.45	22.62
														1	17	12.25	12.37	11.36	15.39	7.62	9	18.55	14.16	25.3	16.47	13.88	6.67	21.55	13.73	15.78	25.44	22.26	9.95	16.4	14.21	23.95	17.05	11.4	18.64	10.36	24.95	21.88	23.87	22.25	6.08	10.87	16.1	33.75	20.43
														1.01235	17.03	9.05	16.1	11.29	17.91	7.85	6.75	15.85	14.06	25.56	18.57	10.82	10.57	18.11	17.05	15.87	25.87	22.56	10.11	16.66	14.43	25.2	17.44	11.5	18.8	10.51	25.9	24.9	27.88	20.56	6.16	11.05	16.17	34.78	22.07
														1.02469	17.17	12.22	15.38	8.93	13.41	8.01	12.05	16.98	13.24	27.76	15.23	9.15	12.17	14.75	14.53	14.08	26.31	22.86	10.33	16.91	14.71	26.44	17.73	11.63	18.96	10.6	25.61	21.47	30.72	20.08	6.27	11.28	16.4	32.03	25.15
														1.03704	17.63	13.62	14.78	7.58	8.46	8.12	13.15	17.85	12.49	29.26	16.12	12.02	8.95	12.33	13.4	15.8	26.83	23.11	10.55	17.23	15.01	26.96	17.93	11.74	19.15	10.7	25.34	20.47	29.35	21.4	6.35	11.43	15.48	28.43	24.27
														1.04938	18.12	9.25	14	7.8	10.36	8.25	4.5	14.88	13.49	28.83	19.43	10.7	9.27	12.28	11.95	17.8	27.42	23.34	10.72	17.57	15.29	27.5	18.14	11.85	19.33	10.89	27.44	20.93	23.75	23.86	6.46	11.55	16.98	28.5	20.98
														1.06173	18.48	7.93	14.88	5.61	11.14	8.35	6.75	13.05	15.91	28.7	19.08	9.3	11.03	14.43	10.73	16.17	28.07	23.58	10.89	17.9	15.49	28.07	18.35	11.99	19.55	11.1	30.9	18.83	23.65	25.7	6.55	11.62	19.32	32.03	17.78
														1.07407	18.87	11.97	14.75	4.1	9.3	8.48	14.7	18.78	15.84	30.68	20.77	9.77	11.75	16.36	10.33	14.68	28.78	22.03	11.06	18.15	15.66	28.67	18.6	12.14	19.8	11.31	29.5	21.3	26.52	28.89	6.62	11.53	19.18	34.03	15.37
														1.08642	19.15	15.35	13.28	6.66	7.25	8.68	9.4	22.73	14.83	30.29	25.77	8.02	12.32	17.09	12.38	15.32	29.48	20.53	11.26	18.35	15.89	29.26	18.86	12.3	20	11.53	24.53	20.87	28.4	31.41	6.73	11.52	18.58	32.71	11.57
														1.09877	19.35	15.43	13.87	11.44	9.4	8.86	6	19.03	15.5	27.9	29.35	9.05	11.92	16.68	22.65	15.3	30.1	19.06	11.5	18.49	16.07	29.84	19.1	12.49	20.22	11.66	22.53	15.22	31.15	29.73	6.82	11.63	18.17	33.03	9.97
														1.11111	19.77	12.68	16.25	15.49	13.64	9.08	6.4	16.63	15.51	26.46	28.13	12.9	12.13	15.06	28.53	16.18	30.69	17.59	11.76	18.64	16.41	30.42	19.36	12.66	20.38	11.74	23.84	15.9	28.82	27.59	6.91	11.87	19.25	34.64	11.73
														1.12346	20.28	9.95	16.25	14.98	14.69	9.3	5.55	15.68	14.39	25.85	25.48	12.23	11.2	14.64	24.7	16.63	31.21	19.86	12.01	18.86	16.71	30.98	19.69	12.83	20.49	11.81	26.63	19.85	25.22	30.79	7.06	12.15	20.15	32.84	15.6
														1.1358	20.55	9.85	13.08	12.81	18.24	9.52	13.85	13.65	13.55	27.44	22.42	10.22	10.38	13.96	23.05	14.68	31.74	22.13	12.25	19.07	16.99	31.57	20.08	12.98	20.63	11.91	28.03	20.55	29.45	36.26	7.1	12.28	18.75	33.16	20.25
														1.14815	20.73	11.13	11.85	13.18	19.73	9.73	19.2	14.6	15.06	29.41	19.72	16.17	13.7	10.9	23.75	16.72	32.31	24.36	12.43	19.31	17.26	32.2	20.5	13.1	20.78	12.03	25.96	20.77	33.2	35.53	7.17	12.38	19.15	38.78	23.18
														1.16049	21.07	13.75	11.72	14.06	15.09	9.91	19.45	16.15	17.51	28.9	23.03	20.75	16	10.68	19.5	21.33	32.93	26.53	12.62	19.51	17.44	32.86	20.93	13.24	20.98	12.21	24.23	22.43	28.27	28.14	7.23	12.42	21.52	40.69	25.32
														1.17284	21.4	14.5	14.9	14.11	14.96	10.09	23.1	14.93	16.84	28.04	27.25	17.27	11.07	13.88	15.45	23.63	33.57	26.74	12.79	19.74	17.73	33.54	21.24	13.35	21.24	12.48	26.41	16.82	27.25	22.81	7.24	12.42	22.37	36.05	26.7
														1.18519	21.67	16.55	20.22	15.5	15.35	10.23	21.8	14.6	14.61	30.1	25.5	15.92	7.5	17.73	19.05	24.05	34.21	26.93	12.94	19.99	17.96	34.24	21.48	13.48	21.48	12.7	28.46	13.67	33.15	25.23	7.33	12.68	21.25	33.16	28.55
														1.19753	22.03	21.27	21.17	15.78	11.71	10.39	11.55	20.38	14.69	32.11	20.82	15.72	9.03	20.94	24.6	25.85	34.84	27.18	13.14	20.21	18.19	34.92	21.64	13.61	21.72	12.96	29.26	22.28	32.95	30.03	7.42	13.03	19.75	35.24	29.68
														1.20988	22.28	17.18	22.02	11.05	12.29	10.59	4.2	24.55	16.81	31.89	18.47	12.08	10.83	24.01	26.68	26.57	35.39	27.49	13.34	20.51	18.43	35.62	21.75	13.79	21.96	13.18	31.19	27.7	30.75	29.84	7.55	13.22	20.22	36.98	28.77
														1.22222	22.42	10.17	24.47	8.93	15.41	10.77	11.3	19.18	17.54	34.13	20.3	7.67	11.83	26.06	23.18	22	35.98	27.95	13.55	20.78	18.53	36.33	21.99	13.97	22.2	13.31	33.14	26.83	32.03	25.54	7.66	13.3	21.33	37.55	27.68
														1.23457	22.93	9.63	23.52	14.2	16.45	11	13.05	14.2	16.53	33.88	22.32	6.1	11.35	24.94	18	23.33	36.61	28.37	13.82	21.09	18.66	37.05	22.31	14.12	22.43	13.5	31.21	23.2	30.65	21.96	7.78	13.57	21.03	37.76	27.05
														1.24691	21.33	9.73	22.38	18.7	17.44	11.2	4.3	13.7	16.38	29.73	22.57	11.93	11.87	23.56	17.83	27.6	37.23	28.75	14.07	21.46	18.89	37.77	22.71	14.29	22.62	13.69	26.06	21.15	30.1	23.18	7.89	13.78	21.62	37.6	25.83
														1.25926	19.45	9.52	21.75	19.36	17.91	11.36	6.85	14.23	16.2	27.06	24.07	19.15	14.15	22.45	18.4	24.55	37.9	29.16	14.29	21.8	19.1	38.47	23.19	14.38	22.77	13.89	24.71	21.38	36.93	28.08	8.01	13.58	22.55	38.78	23.2
														1.2716	21.95	9.58	17.12	18.43	14.68	11.55	11.65	15.9	15.35	26.14	26.1	16.83	18.83	20.15	20.03	23.28	38.58	29.51	14.48	22.11	19.35	39.19	23.55	14.46	22.93	14.1	29.45	22.63	41.83	31.03	8.17	13.62	22.95	40.66	25.47
														1.28395	24.62	7.98	15.42	17.94	13.89	11.75	6.8	16.53	15.15	28.6	27.15	11.75	18.93	18.31	26.15	23.5	39.27	29.87	14.68	22.38	19.6	39.91	23.83	14.55	23.15	14.25	35.11	27.12	38.62	29.7	8.26	14.03	23.42	41.91	29.2
														1.2963	25	9.22	21.52	18.44	16.13	12.02	8.25	20.7	15.63	30.49	25.1	10.65	13.78	16.96	32.5	20.12	39.99	30.23	14.94	22.6	19.79	40.68	24.14	14.64	23.43	14.36	35.38	26.68	33.83	28.04	8.34	14.32	22.92	42.11	24.5
														1.30864	25.22	11.53	23.22	18.8	17.85	12.29	15.85	25.45	16.16	32.25	21.65	12.5	11.53	16.41	30.9	18.33	40.75	30.53	15.21	22.83	19.99	41.49	24.44	14.79	23.76	14.53	31.18	20.98	33.58	31.78	8.39	14.37	22.55	43.7	25.23
														1.32099	25.65	11.75	18.52	21.59	20.06	12.53	12.85	25.1	16.1	33.78	20.73	17.3	12.4	16.53	21.48	16.92	41.49	30.79	15.55	23.08	20.2	42.32	24.81	14.94	24.1	14.69	29.34	22.85	37.07	37.5	8.43	14.43	22.52	46.61	33.1
														1.33333	26.18	14.08	18.23	25.66	18.5	12.73	9.85	24.48	16.21	34.11	18.85	18.48	15.8	17.14	16.85	17.28	42.21	31.08	15.84	23.29	20.4	43.14	25.25	15.11	24.35	14.88	32.09	31.15	38.07	37.14	8.54	14.7	21.7	45.3	30.55
														1.34568	26.5	12.83	21.15	26	17.23	12.86	8.35	22.8	17.71	36.14	18.08	13.53	17.18	19.68	19.43	22.75	42.91	31.32	16.1	23.5	20.63	43.97	25.59	15.31	24.56	15.11	34.44	30.7	34.5	31.96	8.67	14.78	21.35	42.29	26.07
														1.35802	26.83	10.9	22.22	23.23	18.91	12.95	7.45	20.85	20.11	35.1	22.97	8.93	19.45	20.56	21.28	29.13	43.6	31.56	16.35	23.69	20.9	44.79	25.86	15.5	24.73	15.33	34.84	25.77	29.53	26.36	8.82	14.7	22.58	43.08	29.7
														1.37037	27.32	12.92	20.9	20.13	21.16	13.09	18.35	19.45	20.33	33.96	28.48	8.98	23.35	20.63	22.3	32.43	44.34	31.87	16.55	23.85	21.23	45.61	26.13	15.71	24.86	15.53	35.31	30.35	31.88	27.23	8.95	14.77	23.22	46.53	34.87
														1.38272	27.73	13.52	19.82	17.3	24.16	13.25	25	18.2	19.03	37.89	29.72	10.28	21.75	23.46	27.2	31.18	45.12	32.22	16.76	24.04	21.61	46.43	26.34	15.91	25.05	15.75	35.49	34.73	37.08	34.8	9.07	14.8	22.88	47.9	38.25
														1.39506	28.05	13.22	21.32	16.8	24.38	13.46	17.3	17.95	19.34	41.08	27.3	11.62	18.28	24.55	33.25	29.93	45.96	32.62	16.96	24.25	21.98	47.26	26.59	16.07	25.28	15.94	34.08	29.37	34.63	39.19	9.17	14.88	24.47	47.35	37.87
														1.40741	28.48	15.68	21.65	17.73	22.61	13.71	8.8	18.5	19.7	39.01	25.15	12.92	19.42	24.24	34.78	30.35	46.81	33.02	17.22	24.5	22.31	48.08	26.88	16.21	25.54	16.06	32.88	24.87	35.95	39.38	9.28	15.08	26.37	49.2	30.23
														1.41975	29.05	19.13	22.73	18.18	20.43	13.94	9.55	20.03	19.19	35.16	25.4	10.98	19.63	26.25	31.7	31.17	47.65	33.46	17.48	24.8	22.61	48.92	27.19	16.34	25.87	16.25	34.81	23.58	44.25	39.69	9.42	15.17	26	49.89	24.77
														1.4321	29.43	18.35	27.12	18.25	19.29	14.17	14.45	21.08	17.56	35.54	26.13	10.72	16.77	26.1	27.08	33.87	48.49	33.78	17.77	25.13	22.86	49.79	27.58	16.49	26.2	16.43	35.89	23.27	47.83	42.51	9.54	15.45	24.95	46.8	29.13
														1.44444	29.65	17.72	25.43	17.5	18.88	14.42	14.3	22.6	17.05	38.23	28.03	13.88	21.02	23.14	25.08	35.8	49.25	34.14	18.04	25.44	23.15	50.69	27.98	16.65	26.51	16.61	34.11	26.85	45.95	43.06	9.69	15.88	24.65	46.06	31.53
														1.45679	30.05	19.8	22.18	17.41	19.6	14.73	10.9	23.15	18.35	40.7	30.53	15.33	25.83	22.3	26.78	34.12	50.03	34.51	18.24	25.76	23.39	51.59	26.88	16.84	26.78	16.89	34.33	28.08	44.3	38.26	9.84	15.97	25.4	48.24	29.17
														1.46914	30.65	22.68	23.45	19.69	24.63	15.02	7.95	22.28	17.84	42.68	29.12	14	21.88	25.05	30.48	30.98	50.8	34.82	18.48	26.09	23.66	52.52	25.75	17.02	26.95	17.13	36.28	23.7	44.63	36.03	9.93	16.03	26.73	48.89	31.78
														1.48148	31.13	25.08	20.65	22.25	27.58	15.34	9.3	22.4	16.76	41.13	25.02	14	18.47	26.78	34.08	29.3	51.59	35.22	18.69	26.43	23.93	53.46	24.64	17.19	27.11	17.35	36.81	21.7	44.77	38.2	10.02	16.4	27.35	50.48	38.37
														1.49383	31.57	24.62	19.32	22.26	27.41	15.61	16.8	22.83	17.81	39.38	25.6	18.73	17.82	23.29	38.23	30.98	52.47	35.53	18.97	26.71	24.13	54.36	23.54	17.36	27.26	17.59	37.66	26.38	43.83	38.71	10.08	16.63	26.95	52.83	41.67
														1.50617	32.05	21.42	22.13	24.13	27.69	15.8	15.25	23.68	19.79	40.44	33.67	17.47	18.58	20.61	42.18	36.23	53.34	35.87	19.33	27	24.36	55.29	25.51	17.52	27.46	17.79	38.16	29.9	42.17	39.35	10.17	16.57	26.85	52.5	38.25
														1.51852	32.48	20.9	23.93	27.39	26.19	16.01	12.65	22.1	20.1	41.28	36.68	11.78	21.5	21.95	42.23	35.2	54.27	36.24	19.71	27.24	24.49	56.18	27.49	17.67	27.75	18.03	36	32.48	42.95	42.51	10.28	16.5	27.28	53.71	31.38
														1.53086	33.05	21.62	25.97	25.21	25.8	16.18	15.1	20.3	19.69	40.69	33.03	13.37	19.53	24.15	41.95	28.27	55.23	36.61	20.09	27.43	24.69	57.09	29.4	17.81	28.04	18.3	33.56	37.15	44.37	42.33	10.42	16.55	27.57	56.91	28.9
														1.54321	33.67	18.02	27.3	22.11	27.06	16.36	11.1	20.8	20.11	42.04	33.73	13.83	16.58	27.51	40.45	28.85	56.17	37.06	20.4	27.65	24.99	58.04	31.3	17.93	28.35	18.57	33.93	36.47	42.17	40.06	10.57	16.67	29.15	57.4	28.38
														1.55556	34.07	14.22	27.42	24.29	25.95	16.58	15.85	20.83	20.26	44.43	33.65	13.6	20.15	28.85	34.4	32.72	57.16	37.43	20.66	27.84	25.35	58.98	31.64	18.07	28.63	18.88	34.75	32.95	42.1	40.21	10.73	16.9	31.18	57.99	29.73
														1.5679	34.42	11.97	26.15	27.95	24.44	16.81	18.95	20.8	20.03	44.93	30.22	18.38	22.88	28.29	31.58	32.38	58.16	37.84	20.89	28.08	25.85	59.96	32.01	18.23	28.85	19.14	34.48	32.7	44.53	40.86	10.85	17.25	31.58	60	33.92
														1.58025	34.98	11.45	23.98	27.7	23.7	17.09	5.65	21.45	20.2	42.11	29.48	22.98	20.73	30.01	33.9	32.15	59.12	38.22	21.16	28.36	26.24	60.94	32.39	18.39	29.09	19.38	38.08	34.42	43.82	41.98	10.98	17.57	30.97	59.43	36.65
														1.59259	35.67	11.73	23.02	24.81	25.2	17.39	1.55	23.45	20.64	39.19	32.07	25.08	19.68	28.94	40.5	33.73	60.09	38.69	21.5	28.68	26.55	61.97	32.8	18.59	29.35	19.61	40.59	39.3	41.23	42.64	11.05	17.8	30.2	56.36	39.75
														1.60494	36.2	11.78	26.68	26.14	27.06	17.69	14.05	23.35	20.99	42.59	32.68	26.52	20.98	28.18	47.98	34.82	61.07	39.22	21.87	29	26.8	63.05	33.26	18.79	29.65	19.78	40	39.97	41.42	42.2	11.07	17.95	30.95	54.84	41.12
														1.61728	36.6	11.1	32.75	30.41	25.01	18.03	25.05	22.25	20.95	45.93	31.58	29.97	22.03	30.28	49.05	35.4	62.02	39.67	22.29	29.26	27.04	64.15	33.66	18.97	30.03	19.93	42.55	33.37	48.27	43.14	11.14	17.95	32.07	54.56	43.9
														1.62963	37.02	13.12	32.8	29.15	23.04	18.35	28.3	24.45	20.81	42.31	31.82	28.18	20.7	29.49	48.58	36.72	63.03	40.18	22.7	29.5	27.35	65.27	34.11	19.19	30.4	20.13	43.54	32.08	55.28	47.64	11.2	18.13	31.37	56.95	46.95
														1.64198	37.47	19.27	29.87	26.89	22.05	18.66	22.2	28.03	21.49	39.23	33.07	22.48	18.92	28.74	44.2	40.77	64.09	40.49	23.09	29.71	27.65	66.37	34.58	19.38	30.75	20.31	42	35.58	51.98	51.41	11.29	18.63	31.5	63.69	44.5
														1.65432	38.13	18.68	28.92	29.06	22.49	18.94	9.9	29.08	22.5	41.66	32.18	21.63	21.12	27.81	39.73	43.8	64.62	40.78	23.45	29.98	27.94	67.49	35.04	19.58	31.08	20.63	41.41	35.73	47.82	52.64	11.47	18.8	33.32	65.73	41.27
														1.66667	38.73	13.95	26.77	28.84	24.75	19.17	11.7	28.83	22.2	43.38	29.72	20.25	23.8	26.08	42.95	40.62	65.19	41.03	23.76	30.33	28.2	68.63	35.58	19.8	31.37	20.99	41.58	34.25	51.33	52.33	11.61	18.77	33.57	62.44	37.3
														1.67901	39.07	15.8	25.37	26.96	27.61	19.39	25.05	28.78	21.34	42.74	31.2	19.53	22.88	25.28	43.93	37.88	65.74	41.26	24.1	30.73	28.5	69.8	36.1	19.99	31.65	21.3	42.89	32.77	55.45	50.78	11.75	18.98	32.32	61.6	34.38
														1.69136	39.65	20.42	24.53	29.16	28.98	19.65	22.25	28.88	22.34	45.03	31.57	20.27	24.3	27.24	40.53	41.73	66.25	41.62	24.45	31.14	28.88	71.01	36.56	20.2	31.96	21.61	44.5	31.63	56.47	52.1	11.9	19.28	33.68	63.1	36.28
														1.7037	40.47	21.42	23.88	32.24	29.13	19.96	7.9	29.23	23.91	47.96	32.85	19.48	29.65	30.29	38.43	42.42	67.81	42	24.04	31.43	29.33	72.22	36.98	20.4	32.24	21.85	45.51	31.62	53.63	51.51	11.99	19.4	36.23	63.23	41.85
														1.71605	41.12	20.43	27.42	31.04	29.51	20.31	4.65	27.48	23.59	47.93	37.7	18.97	29.75	29.96	39.1	41.7	69.39	42.48	23.65	31.69	29.75	73.45	37.41	20.61	32.56	22.05	45.78	31.35	53.58	50.81	12.08	19.25	35.72	59.24	45.23
														1.72839	41.65	17.95	32.73	30.88	28.11	20.68	13.95	25.98	23.21	50.49	36.48	20.33	25.93	31.51	39.85	45.62	71.07	43.01	23.24	31.86	30.14	74.69	37.88	20.84	32.86	22.29	45.61	34.58	56.88	54.79	12.2	19.35	34.63	58.68	42.73
														1.74074	42.4	17.25	32.12	33.41	28.96	20.98	26.5	26.83	24.73	53.24	34.88	21.62	27.65	36.25	41.78	46.03	72.79	43.44	22.85	32.04	30.5	75.93	38.43	21.03	33.15	22.54	45.38	37.58	52.98	56.75	12.31	19.73	36.48	65.74	43
														1.75309	43.1	19.93	27.9	34.63	30.69	21.25	28.15	27.15	25.98	52.43	42	19.58	32.23	38.25	44.2	48.85	74.02	43.86	24.02	32.36	30.81	77.2	39	21.2	33.44	22.78	45.71	32.55	49.27	57.63	12.45	19.87	38.8	68.59	47.28
														1.76543	43.57	18.75	29.28	36.33	29.3	21.53	20.65	25.18	24.78	53.16	44.6	18.72	30.03	39.48	44.43	55.02	75.24	44.29	25.21	32.69	31.1	78.47	39.55	21.36	33.77	23.01	46.98	32.72	55.72	60.14	12.57	19.98	39.1	65.25	47.7
														1.77778	44.25	19.9	31.47	38.51	29.83	21.79	23.15	23.98	23.35	56.45	39.87	19.97	25.78	41.66	45.9	52.82	76.39	44.68	26.44	33.08	31.34	79.73	40.16	21.51	34.12	23.19	48.15	37.48	60.15	60.3	12.67	20.3	38.62	63.99	45.33
														1.79012	45	21.08	31.82	38.09	34.34	22.11	31.1	23.1	24.66	57.78	41.02	21.57	29.35	38.29	46.63	47.55	77.55	45.22	27.64	33.45	31.59	81.01	40.76	21.67	34.5	23.41	47.41	34.78	58.3	58.71	12.77	20.38	37.45	66.83	44.4
														1.80247	45.6	17.02	32.37	36.16	36.15	21.7	27.55	22.5	26.06	55.76	44.88	22.05	34.22	32.88	48.13	50.98	78.67	45.77	28.05	33.74	31.88	82.29	41.44	21.89	34.89	23.71	46.06	35.75	61.1	60.76	12.85	20.32	37.23	71.9	48.62
														1.81481	46.3	19.58	33.15	38.44	34.58	21.29	18.5	21.58	25.35	55.93	43.48	21.1	30.62	32.89	52.53	57.9	79.8	46.21	28.46	33.99	32.24	83.61	42.1	22.1	35.19	24.05	48.44	41.98	61.67	65.03	12.98	20.62	37.92	74.6	51.33
														1.82716	47	24.17	37.63	41.85	34.56	20.89	17	20.5	24.9	54.83	38.57	19.18	26.72	33.89	55.3	58.5	80.95	46.73	28.83	34.23	32.66	84.97	42.66	22.3	35.52	24.48	51.46	43.75	56.35	66.75	13.13	21.12	38.1	74.64	45.67
														1.83951	47.6	22.92	41.85	40.41	33.79	20.5	23.05	24.75	25.99	51.84	38.27	17.37	29.97	35.15	61.08	58.88	82.07	47.11	29.18	34.46	33.09	86.38	43.25	22.52	35.83	24.81	48.83	42.23	55.87	65.34	13.27	21.45	39	79.36	43.85
														1.85185	48.27	20.98	40.1	38.73	32.23	21.62	25.85	29.6	27.39	51.35	43.1	17.67	30.33	39.09	66.33	61.17	83.23	47.47	29.59	34.75	33.48	87.81	43.83	22.7	36.16	25.09	46.45	45.53	60.88	65.06	13.45	21.45	40.15	83.8	47.95
														1.8642	49.13	21.82	37.07	39.15	32.95	22.67	18.8	27.9	27.09	52.34	45.07	18.23	27.57	43.6	64.53	56.02	84.4	48.94	29.98	35.06	33.85	89.33	44.45	22.89	36.57	25.38	48.44	48.07	65.15	68.16	13.56	21.28	40.88	79.75	52.55
														1.87654	50.12	22.93	38.23	37	34.19	23.75	18.1	25.45	26.09	55.1	42.53	18.13	27.7	46.4	65	47.77	85.58	49.3	30.45	35.36	34.24	90.91	45.13	23.12	36.95	25.58	48.55	42.95	61.35	68.79	13.67	21.4	41.45	76.44	57.25
														1.88889	50.93	23.28	38.18	36.71	34.79	24.8	29.25	25.93	26.51	56.91	42.05	18.32	31.7	45.35	69.85	46.25	86.25	49.66	30.97	35.69	34.61	92.6	45.8	23.35	37.33	25.88	49.01	42.48	58.2	69.69	13.82	21.72	43.27	78.64	59.02
														1.90123	51.55	22.95	36.65	38.84	34.31	25.13	35.6	25.25	26.36	56.99	43.28	17.65	37.62	41.54	72.88	52.28	86.93	50.05	31.52	35.98	34.99	94.42	46.48	23.09	37.69	26.23	51.16	47.07	64.4	72.14	13.95	21.88	45	80.44	59.3
														1.91358	52.25	22.05	38.48	39.91	31.9	25.51	33.55	23.68	25.33	56.68	40.72	16.27	35.6	38.28	70.15	61.92	87.61	50.41	32.09	36.26	35.35	96.3	47.13	22.8	38.04	26.55	51.99	47.03	67.45	72.35	14.12	21.98	44.53	78.86	57.92
														1.92593	53.1	21.15	37.72	41.16	30.69	25.92	30.35	24.78	25.79	56.5	41.23	21	28.72	36.66	67.68	67.7	88.3	50.75	32.65	36.58	35.68	98.28	47.83	22.49	38.4	26.96	49.01	45.57	67.08	75.1	14.3	22.25	44	77.4	53.62
														1.93827	53.8	21.8	31.6	40.85	30.75	26.35	29.8	27.65	26.86	58.11	44.77	26.57	31.62	37.88	72.83	65.13	90.04	51.1	33.2	36.85	35.96	100.32	48.53	22.16	38.8	27.31	45.9	43.68	70.77	75.01	14.45	22.47	44.38	80.9	50.7
														1.95062	54.52	27.17	29.72	39.13	28.53	26.77	26.5	28.65	27.19	60.9	47.23	24	40.58	43.18	75.65	61.52	91.8	51.45	33.69	37.13	36.27	102.37	49.25	22.87	39.2	27.63	49.39	39.83	74.43	69.73	14.57	22.7	45.58	85.06	54.27
														1.96296	55.52	30.95	35.5	40.41	28.14	27.18	19.7	29.38	27.43	62.19	50.85	20.92	41.63	47.3	75	61.1	93.55	51.85	34.22	37.4	36.64	104.47	50.04	23.61	39.59	27.91	52.79	42.08	73.8	71.25	14.68	23.05	47.6	85.05	62.42
														1.97531	56.6	26.73	38.85	43.7	29.49	27.56	22.7	30.28	27.36	64.29	49.9	21.45	36.38	43.91	77.38	61.53	95.32	52.28	34.74	37.69	37.01	106.56	50.83	24.33	40.01	28.16	54.51	48.95	71.93	75.13	14.78	23.35	47.93	86.31	66.18
														1.98765	57.65	22.33	35.23	44.38	29.5	27.92	30.1	33.2	27.99	66.15	48.17	24.8	37.18	39.18	81.6	66.43	96.6	52.74	35.3	38	37.49	108.66	51.63	25.07	39.64	28.44	55.75	48.92	74.22	74.81	14.85	23.6	46.92	90.1	63.97
														2	58.55	25.83	33.22	44.58	34.76	28.26	26.85	36.7	30.73	64.65	50.18	30.85	40.78	41.2	85.5	72.12	97.88	53.23	35.92	38.3	37.96	110.8	52.4	25.29	39.32	28.73	55.71	46.37	75.43	75.58	14.95	23.68	48.33	91.99	61.68
														2.01235	57.35	30.13	36.1	43.66	37.1	28.63	21.35	36.05	31.8	63.94	50.55	33.73	39.1	45.48	86.83	74.98	99.2	52.08	36.51	38.59	38.36	112.99	53.2	25.52	39.03	29.05	55.18	46.68	73.73	75.9	15.01	23.87	50.18	93.46	60.75
														2.02469	56.12	30.5	39.1	45.23	32.96	29.04	20.2	34.5	29.25	62.99	53.38	29	40.67	44.1	87.45	76.97	100.53	50.91	37.11	38.81	38.79	115.18	54	25.81	38.71	29.4	52.64	45.33	73.12	77.79	15.09	24.1	49.65	94.75	61.33
														2.03704	59.07	27.58	40.63	50.39	34.33	29.47	20.6	31.23	27.5	61.63	55.93	24.4	45.23	40.91	89.45	76.4	101.82	49.71	37.71	39.05	39.19	117.4	54.79	26.11	39.93	29.78	51.28	41.68	71.9	81.1	15.24	24.23	50.4	93.29	63.88
														2.04938	62.27	23.07	41.02	53.04	36.28	29.95	25.85	25.68	28.53	63.93	54.52	27.53	45.67	41.49	89.6	75.38	103.09	48.48	38.32	39.33	39.59	119.62	55.6	26.41	41.12	30.2	52.68	39.5	72.38	82.55	15.42	24.48	52.88	94.45	65.78
														2.06173	63.3	21.78	41.95	53.38	34.54	30.44	29.4	26.28	29.74	66.26	56.03	31.32	45.45	43.78	88.63	74.08	104.32	50.44	38.94	39.63	40.06	121.8	56.31	26.7	42.33	30.66	56.29	43.75	74.65	83.39	15.63	24.65	53.18	101.63	65.55
														2.07407	64.35	22.83	44.87	54.06	34.29	30.87	25.25	30.18	30.59	68.34	57	31.47	45.97	48.06	90.03	71.85	105.52	52.45	39.64	39.99	40.54	124.03	57.03	26.94	43.59	31.14	58.45	49.12	71.45	84.64	15.87	24.95	52.58	105.34	66.38
														2.08642	65.45	27.47	45.05	54.98	36.76	31.32	22.65	29.58	31.36	70.45	54.18	30.13	45.83	51.98	87.35	72.2	106.72	54.54	40.33	40.34	40.95	126.27	57.8	27.17	44.07	31.58	57.21	49.32	66.58	87.75	16.05	25.43	54.43	104.76	68.4
														2.09877	66.35	29.77	42.6	56.96	36.73	31.76	22.15	28.6	30.75	68.83	54.9	27.42	46.52	50.99	86.45	73.38	108	56.65	41	40.69	41.4	128.53	58.58	27.43	44.6	31.99	57.01	47.53	71.67	85.84	16.2	25.62	56.6	104.45	72.22
														2.11111	67.32	28.47	42.27	61.33	35.74	32.18	21.05	29.05	29.9	67.78	57.18	27.32	46.22	47.76	95.2	76.78	109.32	57.16	41.73	41.03	41.74	130.84	59.48	27.71	45.11	32.36	57.4	42.9	82.6	81.39	16.37	25.75	56.27	103.09	76.42
														2.12346	68.38	29.82	39.67	60.2	37.98	32.66	27.55	27.73	29.69	69.25	56.52	32.32	44.78	47.96	101.8	82.4	110.7	57.63	42.4	41.38	42.06	133.17	60.38	28.03	45.66	32.7	58.54	37.87	88.92	85.83	16.47	26.07	55.75	104.94	76.05
														2.1358	69.47	30.78	37.57	57.54	39.15	33.15	34.95	27.2	29.64	70.7	58.82	33.7	45.9	49.45	96.7	83.57	112.13	57.98	43.09	41.71	42.39	135.53	61.28	28.37	46.22	33.09	62.39	41.2	87.02	93.03	16.59	26.22	56.4	109.13	74.92
														2.14815	70.65	32.38	41.7	59.44	40.4	33.65	32	29.2	30.29	72.36	59.43	31.67	49.28	50.79	90.3	84.42	113.53	58.33	43.81	42.08	42.69	137.95	62.15	28.68	46.76	33.44	64.84	47.92	83.07	93	16.73	26.13	57.35	110.08	77.53
														2.16049	71.92	28.3	46.78	59.89	41.71	34.17	24.7	31.88	30.53	72.63	56.98	35.57	51.72	53.36	93.18	84.35	114.94	58.68	44.5	42.45	43.15	140.43	62.96	28.98	47.32	33.84	65.49	48.63	87.37	91.21	16.85	26.25	58.7	108.79	80.77
														2.17284	73.25	22.32	46.88	62.15	39.54	34.67	20.55	34.38	30.24	71.41	57.23	36.5	51.17	51.46	96.25	83.18	116.38	59.09	45.28	42.7	43.65	142.98	63.81	29.26	47.9	34.31	65.44	45.92	95.23	94.49	17.03	26.8	59.82	110.06	79.47
														2.18519	74.42	24.9	45.57	65.28	38.99	35.19	26.85	37.53	31.75	72.25	55.9	34.5	49.32	49.16	96.85	85.23	117.82	59.6	46.06	42.98	44.28	145.61	64.65	29.54	48.49	34.79	63.74	47.48	98.03	97.73	17.2	27.17	60.3	115.85	75.47
														2.19753	75.53	25.42	48.08	63.61	41.69	35.75	36.95	38.98	33.63	72.53	56.83	34.4	52.2	50.81	101.1	85.12	119.25	60.15	46.88	43.18	44.93	148.3	65.66	29.88	49.13	35.35	63.83	53.3	97.43	97.31	17.32	27.05	60.87	118.08	75.78
														2.20988	76.93	23.65	45.8	62.05	41.45	36.32	34.8	34.23	33.13	72.51	60.27	30.52	57.57	52.21	104.83	85.93	120.64	60.73	47.71	43.36	45.55	151.01	66.78	30.24	49.77	35.85	65.78	51.85	97	95.4	17.42	27.25	61.33	114.3	81.98
														2.22222	78.28	29.57	39.97	62.71	38.73	36.89	25.2	32.25	31.81	76	58.7	28.72	58.55	53.46	106.38	89.87	122	61.26	48.5	43.7	46.2	153.75	68	30.64	50.36	36.34	66.1	47.18	94.25	96.23	17.48	27.68	61.97	116.95	88.58
														2.23457	79.6	32.2	41.05	62.66	37.05	37.49	23.45	35.88	31.48	79.3	58.13	32.18	57.47	54.45	107.73	95.97	123.42	61.76	49.3	44.09	46.85	156.54	69.31	31.05	50.97	36.84	65.01	50.12	93.08	102.48	17.57	27.73	64.77	126	90.62
														2.24691	81.05	25.32	46	63.49	36.44	38.05	34.85	37.5	31.69	80.86	61.7	34.38	56.93	55.75	109.03	103.87	124.91	62.21	50.06	44.53	47.48	159.38	70.54	31.43	51.61	37.3	64.44	51.77	100.48	104.38	17.68	27.93	67.37	129.11	87.78
														2.25926	82.42	24.3	47.83	66.64	38.01	38.63	42.85	37.05	31.78	80.51	62.8	31.63	57.7	57.48	111.93	106.48	126.49	62.69	50.87	44.96	48.05	162.32	71.73	31.8	52.35	37.88	65.66	51.38	106.25	101.46	17.83	28.3	67.63	129.18	88.37
														2.2716	83.87	28.3	47.95	69.63	40.95	39.24	34.95	37.3	32.06	81.11	64	29.65	57.15	58.39	111.55	101.53	128.12	63.21	51.77	45.34	48.59	165.34	72.83	32.2	53.17	38.41	67.41	53.3	105.05	102.79	18.04	28.52	67.97	129.09	89.98
														2.28395	85.28	30.75	51.22	69.4	41.23	39.83	28.15	38.63	33.34	82.51	69.15	30.65	57.48	59.23	107.78	101.02	129.72	63.75	52.68	45.59	49	168.46	73.91	32.6	54	38.94	69.23	51.25	102.63	106.03	18.25	28.92	68.22	128.23	85.65
														2.2963	86.67	34.22	51.8	68.51	43.65	40.42	36.2	38.7	34.25	81.56	72.97	31.68	64.08	59.59	107.65	107.75	131.3	64.31	53.69	45.85	49.48	171.68	75.05	33.03	54.79	39.54	68.75	50.85	104.98	109.01	18.48	29.27	69.12	130.63	84.88
														2.30864	88.32	31.58	49.12	72.29	47.1	41.02	43.95	38.7	33.33	82.58	70.77	31.92	70.45	58.74	116.58	107.37	132.86	64.89	54.73	46.14	50.05	174.96	76.28	33.51	55.5	40.05	65.19	55.58	110.43	112.09	18.7	29.33	71.83	132.95	85.83
														2.32099	90.05	25.13	49.03	78.48	46.33	41.61	35.05	39.65	32.55	85.56	65.03	30.93	72.37	57.89	127.58	104.53	134.46	65.41	55.75	46.41	50.65	178.29	77.58	33.97	56.16	40.63	62.96	58.27	111.47	111.01	18.9	29.57	73.08	135.59	88.68
														2.33333	91.83	23.95	50.23	80.65	44.83	42.21	28.25	40.75	33.46	85.9	63.47	34.2	74.2	57.19	129.05	107	136.07	65.95	56.78	46.79	51.38	181.67	78.94	34.43	56.9	41.19	65.2	60.5	112.42	107.93	19.07	30.03	72.13	139.06	95.02
														2.34568	93.4	26.32	50	79.64	42.4	42.87	39.5	41.18	34.66	84.14	67.77	42.05	76.9	58.8	127.18	108.12	137.74	66.5	57.79	47.15	52.11	185.07	80.3	34.86	57.67	41.65	68.89	59.65	115.78	109.66	19.21	30.3	72.8	140.66	96.57
														2.35802	94.93	28.87	44.93	81.45	40.06	43.5	46.45	38.7	34.75	84.38	69.72	42.5	75.2	64.43	125.8	110.68	139.43	66.98	58.76	47.46	52.76	188.51	81.63	35.26	58.48	42.19	71.11	57.03	119.12	113.28	19.32	30.4	74.72	141.86	98.05
														2.37037	96.78	30.65	41.65	84.04	38.93	44.17	40.75	36.95	34.46	86.3	66.57	34.72	73.57	70.09	124.88	120.67	141.1	67.49	59.74	47.79	53.41	191.97	82.94	35.67	59.35	42.71	74.91	62.07	122.37	116.39	19.4	28.42	75	142.93	99.75
														2.38272	98.4	32.72	48.22	83.43	40.15	44.88	39.5	38.8	35.94	87.46	65.17	29.6	78.28	71.04	126.78	130.12	142.81	68.04	60.71	48.09	54.09	195.44	84.18	36.08	60.14	43.3	75.53	66.55	124.67	118.14	19.48	26.48	76.05	144.79	102.8
														2.39506	100.08	34.67	55.37	84.5	44	45.59	42.45	40.4	37.24	87.3	66.93	28.27	81.02	68.01	127.55	134.98	144.54	68.63	61.7	48.34	54.69	198.95	85.43	36.53	60.98	43.98	73.7	67.07	122.87	120.13	19.63	29.03	78.57	147.31	110.6
														2.40741	102.2	33.72	56.67	87.34	45.79	46.34	42.85	41.63	36.58	87	68.02	29.52	84.83	65.49	128.23	135.87	146.28	69.26	62.69	48.64	55.3	202.5	86.71	37.03	61.84	44.64	75.3	68.7	121.12	123.96	19.79	31.65	79.8	150.46	114.13
														2.41975	104.1	34.3	58.07	85	46.54	47.06	46.65	42.68	36.56	89.11	67.48	35.93	87.32	67.71	132.3	132.67	148.07	69.88	63.7	48.98	55.93	206.05	88	37.53	62.71	45.35	75.25	65.17	125.02	126.54	20.04	31.87	80.18	153.15	112.65
														2.4321	105.85	37.58	58.45	83.56	48.24	47.78	51.45	39.88	36.91	92.01	70.92	43.3	84.93	70.69	138.2	131.67	149.81	70.42	64.74	49.26	56.48	209.64	89.4	38.05	63.64	46.05	74.76	59.78	130.13	128.36	20.34	32	80.92	153.95	111.3
														2.44444	107.88	33.12	58.5	89.5	47.44	48.46	46.35	35	37.31	92.48	76.45	44.97	89.7	69.44	142.15	137.8	151.56	70.94	65.82	49.64	57.1	213.26	90.94	38.57	64.65	46.79	78.08	63.6	134.07	130.09	20.58	32.23	82.43	155.83	110.13
														2.45679	110.02	27.05	60.77	93.64	47.2	49.14	41.05	35.08	37.5	92.71	78.62	39.83	92.25	68.58	146.2	144.97	153.35	71.44	66.93	49.95	57.78	216.85	92.55	39.08	65.69	47.58	78.66	67.67	137.78	131.66	20.8	32.55	84.02	159.79	109.92
														2.46914	112	25.48	55.27	95.3	50.49	49.86	44.35	40.05	36.55	94.14	81.98	37.47	91.4	67.66	149.8	143.35	155.16	71.96	68.06	50.2	58.5	220.58	94.25	39.6	66.8	48.35	76	64.38	139.65	134.99	20.97	32.78	84.67	163.55	109.3
														2.48148	113.85	24.65	51.52	97.53	51.38	50.58	47.95	44.05	37.18	94.85	80.85	42.62	100.3	68.55	152.43	140.58	157.04	72.56	69.18	50.55	59.3	224.32	96	40.12	67.93	49.15	75.83	63.93	139.35	134.36	21.1	32.83	85.87	168.41	109.8
														2.49383	115.88	30.18	57.28	97.54	49.21	51.37	46.45	43.93	38.83	96.78	75.47	47.82	106.23	74.66	155.88	142.62	158.9	73.19	70.3	50.81	60.14	228.1	97.69	40.65	69.03	49.94	76.3	65.23	143.25	132.03	21.24	32.95	88.22	175.11	112.43
														2.50617	117.92	37.83	58.12	97.31	49.41	52.17	43.25	42.48	36.8	99.15	78.55	51.32	102.25	77.75	156.5	145.33	160.76	73.92	71.47	51.16	61.03	231.96	99.41	41.25	70.15	50.71	77.16	62.23	149.25	136.71	21.41	33.32	89.73	178.48	113.52
														2.51852	119.88	39.47	58.73	98.09	49.58	52.99	42.35	43.23	34.41	99.66	82.37	47.92	104.75	76.68	161.15	148.23	162.59	74.66	72.69	51.6	61.89	235.77	101.21	41.83	71.29	51.49	80.76	58.23	150.45	141.53	21.57	33.68	90.23	180.73	114.57
														2.53086	122.2	35.45	64.87	98.64	46.39	53.84	42.9	44.15	37.55	100.78	79.73	41.07	113.23	77.23	168.15	151.47	164.37	75.35	73.92	51.94	62.68	239.67	103	42.45	72.45	52.33	84.16	59.6	152.55	140	21.75	33.97	91.37	183.11	116.53
														2.54321	124.48	32.12	66.28	100.89	42.54	54.65	50.3	43.9	41.26	102.24	78.58	40.7	114.07	78.11	168.58	153.27	166.17	76	75.17	52.35	63.44	243.62	104.88	42.56	73.62	53.18	85.54	67.8	161.08	134.13	21.94	34.32	93.18	182.74	117.93
														2.55556	126.47	34.05	63.2	104.96	41.89	55.47	56.55	47.2	41.68	104.19	80.13	42.37	112.22	78.39	168.28	154.22	167.96	76.51	76.39	52.68	64.14	247.52	106.79	42.62	74.73	54.03	84.75	72.25	166.53	135.36	22.13	34.67	95.2	186.56	120.82
														2.5679	128.52	35.12	63.03	106.95	44.23	56.24	49.05	51.4	40.69	107.88	83.65	48.02	117.75	80.1	171.7	161.38	169.76	77.08	77.58	52.88	64.91	251.55	108.75	42.73	75.78	54.93	82.11	69.9	165.08	143.38	22.34	35.03	96.98	193.04	124.42
														2.58025	130.63	36.75	63.95	107.83	46.08	57.03	44.75	49.55	40.28	111.39	88.55	54.9	123.77	84.59	176.18	170.58	171.62	77.68	78.8	53.16	65.86	255.55	110.85	42.86	76.79	55.84	82.84	67.1	166.32	143.73	22.52	35.25	97.75	192.56	125.32
														2.59259	132.73	38.2	62.52	111.88	51.18	57.82	55.2	46.88	41.11	113.09	93.38	51.83	123.25	88.29	176.33	172.02	173.49	78.33	79.98	53.45	66.81	259.58	113	44.05	77.78	56.8	85.53	63.95	168.12	140.98	22.67	35.48	98.57	190.9	126.7
														2.60494	135.13	33.27	61.42	116.84	55.66	58.63	62.1	48.05	40.88	114.48	95.8	45.72	122.72	86.59	170.9	171.55	175.42	79.08	81.23	53.81	67.86	263.74	115.24	45.3	78.8	57.83	85.36	66.88	170.75	142.83	22.82	35.97	100.03	192.71	131.95
														2.61728	137.75	32.18	66.12	118.15	53.13	59.47	56.9	49.1	40.01	117.63	92.97	47.45	128.62	85.03	172.75	177.82	177.43	79.79	82.51	52.74	68.84	267.91	117.41	46.54	79.86	58.9	84.56	71.67	174.88	148.43	22.95	36.25	101.65	196.53	139
														2.62963	140.03	36.02	71.1	117.61	51.34	60.33	52.85	47.08	41.09	118.74	93.47	51.03	134.35	89.14	185.15	187.03	179.43	80.54	83.83	51.63	69.74	272.15	119.53	47.81	80.92	59.98	84.61	67.67	173.82	154.94	23.15	36.32	103.32	201.51	143.45
														2.64198	142.18	37.43	66.28	118.3	53.45	61.26	55.3	43.05	43.06	117.44	97.73	48.28	136.98	91.24	193.63	186.42	181.49	81.34	85.2	50.49	70.69	276.49	121.63	48.58	82.04	61.06	86.13	66.78	175.55	159.24	23.35	36.73	105.27	202.14	146.18
														2.65432	144.5	40.95	58.63	120.89	54.2	62.16	58.2	43.95	41.84	117.3	98.05	46.45	141.8	90.54	192.85	182.83	183.52	82.14	86.57	49.31	71.59	280.83	123.65	49.39	83.17	62.16	89.04	73.28	180.02	161.94	23.56	35.23	107.27	202.51	151.23
														2.66667	146.85	42.65	59.27	125.09	54.04	63.07	58.85	49.2	39.74	118.34	95.42	51.68	141.63	95.49	192.9	187.83	185.49	82.98	87.9	51.2	72.55	285.21	125.78	50.2	84.32	63.25	90.75	76.07	180.92	161.51	23.75	33.43	108.2	205.51	156.43
														2.67901	149.48	39.72	63.25	129.8	57.54	64.01	58.6	49.88	42.04	122.34	96.55	56.17	142.43	100.06	202.48	193.2	187.44	83.81	89.21	53.06	73.56	289.63	127.94	51.01	85.52	64.35	90.63	71.03	181.68	159.7	23.9	35.7	109.15	203.84	160.38
														2.69136	152.18	43.13	62.93	131.18	59.81	64.89	57.25	47.13	44.6	126.53	101.57	54.73	149.45	97.23	211.4	196.87	189.37	84.61	90.51	54.93	74.61	294.03	130.16	51.8	86.68	65.48	92.71	63.53	183.72	161.26	24.07	38.12	111.67	204.2	161.18
														2.7037	154.62	49.4	62.52	132.3	56.09	65.8	56.55	45.55	44.79	126.91	101.87	54.33	151.2	94.29	210.28	201.52	191.32	85.4	91.84	56.79	75.75	298.47	132.41	52.56	87.88	66.64	96.64	61.9	190.62	167.34	24.23	38.48	113.55	213.14	160.28
														2.71605	157.07	47.42	64.97	138.28	54.96	66.71	59.85	47.13	45	126.93	101.17	57.22	155.37	95.41	207.9	201.75	193.28	86.21	93.19	57.05	76.93	302.96	134.8	53.35	89.09	67.83	95.24	66.87	198.77	173.85	24.41	38.72	113.4	220.35	160.1
														2.72839	159.73	45.5	66.7	143.53	57.08	67.61	63.4	46.38	46.04	128.51	102.87	58.97	159.93	98.75	209.25	201.85	195.31	86.96	94.55	57.38	78.11	307.5	137.29	54.15	90.29	69.01	91.53	69.55	203.98	174.29	24.58	38.9	114.35	225.68	158.3
														2.74074	162.6	47.85	69.17	143.26	55.73	68.52	61.85	41.63	47.38	131.16	104.92	60.48	157.73	102.84	210.18	207.68	197.33	87.76	95.97	57.68	79.36	312.1	139.89	55.01	91.57	70.23	92.19	69.68	207.3	172.04	24.67	39.17	117.57	230.84	157.75
														2.75309	165.33	45.67	70.7	141.28	55.14	69.47	59.95	41.45	45.69	132.85	106.97	62.3	159.57	105.18	213.08	211.4	199.34	88.64	97.4	58.01	80.61	316.77	142.66	55.9	92.88	71.42	95.14	73.73	210.7	175.74	24.78	39.52	120.45	232.14	159.87
														2.76543	168.03	41.52	68.18	144.46	54.31	70.46	66.65	47.03	43.2	133.21	108.75	62.63	165.22	108.55	217.9	216.4	201.4	89.51	98.88	58.45	81.95	321.44	145.28	56.78	94.23	72.64	98.06	74.45	215.48	183.45	24.85	39.83	121.43	235.54	167.05
														2.77778	170.85	41.4	69.72	151.11	53.44	71.46	75.15	49.33	45.49	136.16	109.68	60.75	169.68	111.71	223.43	224.4	203.44	90.54	100.41	58.85	83.23	326.12	147.84	57.65	95.52	73.89	98.35	74.83	217.37	187.61	24.95	40.1	122.17	241.4	176.52
														2.79012	173.6	44.52	72.58	154.9	60.49	72.48	76.55	46.93	48.61	139.53	110.58	60.43	173.63	108.13	231.28	227.42	205.53	91.55	101.93	59.26	84.45	330.84	150.29	58.55	96.78	75.09	96.48	78.55	218.25	187.55	25.12	40.57	124.63	245.58	178.4
														2.80247	176.43	45.07	71.73	157.09	66.11	73.52	75.2	47.4	48.5	140.91	112.15	63.63	178.15	106.01	234.63	228.82	207.66	92.56	103.44	59.69	85.64	335.54	152.66	59.48	98.02	76.3	97.95	73.22	221.42	187.39	25.32	41.1	127.12	248.16	178.52
														2.81481	179.32	42.33	72.98	160.93	62.66	74.51	73.05	51.38	48.04	144.38	114.47	66.68	180.98	112.28	232.98	232.33	209.74	93.6	104.98	60.06	86.81	340.32	155.1	60.46	99.2	77.51	98.44	70.97	224.43	190.96	25.59	41.37	127.92	249.26	182.57
														2.82716	182.27	42.25	75.82	166.03	59.45	75.54	72.95	55.25	48.96	148.3	116.55	67.12	188	116.01	235.23	234.45	211.82	94.55	106.47	60.38	88.14	345.1	157.6	61.52	100.48	78.79	95.83	80.25	227.12	195.96	25.87	41.7	128.77	248.3	182.95
														2.83951	185.22	42.33	78.52	168.46	61.54	76.58	78.2	56.08	49.7	150.38	117.6	62.67	198.77	113.81	239.78	240.68	213.93	95.54	108	60.73	89.54	349.94	160.18	62.52	101.75	80.15	99.36	83.38	234.73	197.56	26.16	42.18	131.18	246.24	184
														2.85185	188.25	42.75	79.72	169.36	65.49	77.59	81.45	54.85	49.46	152.69	122.72	60.27	200.82	113.49	244.3	248.67	216.05	96.51	109.53	61.01	91.08	354.87	162.79	63.52	103.05	81.6	106.35	82.35	240.88	200.58	26.4	42.55	134.05	248.59	190.62
														2.8642	191.5	46.13	77.62	173.99	64.35	78.67	76.6	53.5	47.94	153.25	125.82	64.57	200.4	115.8	254.03	248.23	218.22	97.51	111.05	61.28	92.6	359.78	165.51	64.53	104.37	83.11	108.05	84.65	241.52	204.2	26.59	42.97	135.68	256.96	192
														2.87654	194.53	46.48	75.25	180.05	59.83	79.73	72.95	54.03	47.68	152.43	124.78	69.45	202.45	118.61	262.35	250.13	220.41	98.6	112.59	61.68	94.11	364.8	168.24	65.53	105.69	84.61	105.81	87.03	247.17	202.69	26.73	43.43	136.75	264.68	191.55
														2.88889	197.43	41.05	77.52	182.49	61.21	80.77	72.4	57.33	50.73	153.11	125.47	72.62	205.4	122.44	263.15	261.35	222.66	99.7	114.07	62.03	95.65	369.87	169.44	66.6	107.09	86.18	104.26	86.85	252.2	204.65	26.87	43.62	139.15	267.95	195.03
														2.90123	200.63	37.75	81.75	182.89	65.13	81.85	70.85	59.25	52.25	154.16	128.27	73.75	211.75	126.84	263.7	271.4	224.95	100.84	115.6	62.41	97.18	374.96	170.6	67.73	108.49	87.73	105.06	81.83	253.13	212.23	27.05	43.82	141.87	270.15	193.9
														2.91358	203.88	41.77	81.78	186.9	62.45	82.95	70.4	56.55	51.55	156.09	129.07	75.23	216.78	128.4	265.45	272.57	227.31	101.93	117.11	62.88	98.76	380.15	171.8	68.89	109.93	89.33	104.9	82.33	256.07	216.66	27.26	44.27	143.07	274.53	193.78
														2.92593	207.02	47.33	79.82	191.25	59	84.05	72.65	53.08	52.38	158.21	126.2	75.42	221.27	127.75	268.55	268.95	229.76	103.03	118.66	63.2	98.91	385.39	173.09	70.1	111.37	91.01	104.38	90.28	257.37	219.69	27.56	44.58	144.13	280.59	202.7
														2.93827	210.38	49.92	82.18	190.86	62.41	85.21	77.9	54.5	54.24	158.1	128.97	74.37	229.42	130.66	273.18	270.3	232.16	104.14	120.27	63.59	99.1	390.67	177.49	71.35	112.8	92.69	107.64	91.4	260.88	223.34	27.8	45.08	146.28	286.2	211.1
														2.95062	213.75	52.92	85.52	192.26	65.7	86.4	80.5	58.15	54.48	159.36	134.52	75.08	232.53	134.06	277.35	280.7	234.58	105.29	121.91	63.95	99.39	396.02	181.98	72.61	114.27	94.36	110.98	85.08	269.92	224.66	28	45.87	148.97	288.21	212.02
														2.96296	216.97	51.43	81.75	200.96	64.89	87.58	80.85	58.13	53.46	163.48	132.02	72.38	231.7	135.89	284.7	292.45	236.92	106.58	123.62	64.23	99.73	401.37	186.44	73.93	115.78	96.01	113.43	84.5	275.1	223.65	28.21	46.1	151.03	287.8	212.88
														2.97531	220.35	48.3	75.93	207.86	64.44	88.82	81.55	58.93	53.56	166.9	131.23	69.22	238.83	139.23	291.33	301.6	239.21	107.81	125.41	64.61	103.09	406.71	190.91	75.26	117.28	97.66	115.58	90.63	275.78	225.46	28.35	46.08	152.73	292.59	217.33
														2.98765	223.77	51.47	76.5	208.65	65.46	90.03	82.5	63.15	54.88	167.48	139.57	70.58	246.12	141.4	292.68	308.3	241.5	109.06	127.2	64.92	106.48	412.03	193.94	76.6	118.79	99.33	115.96	92.05	278.58	231.25	28.59	46.55	155.8	301.15	221.2
														3	227.12	50.3	84.52	209.35	66.73	91.25	83.85	65.9	54.84	167.46	143.95	73.85	248.32	145.13	296.3	309.85	243.8	110.24	128.98	65.28	109.8	417.34	197.04	77.98	120.27	101.1	117.98	90.38	283.67	236.76	28.85	47	158.77	305.79	224.4
														3.01235	230.6	45.47	91.6	211.7	66.93	92.46	87.95	68.08	53.6	173.33	144.83	76.82	249.75	150.91	303.98	310.98	246.11	111.33	130.73	65.71	113.13	422.62	200.14	79.37	121.72	102.94	121.78	93.3	289.72	241.03	29.08	47.27	159.68	308.03	227.42
														3.02469	234.08	43.3	92.58	215.83	68.81	93.63	93.75	67.68	54.93	182.04	146.22	76.75	253.33	152.98	309.9	314.13	248.46	112.44	132.41	66.08	115.05	427.92	203.26	80.78	123.23	104.75	124.64	97.22	294.27	242.06	29.35	47.83	161.28	310.46	229.73
														3.03704	237.37	42.72	93.2	219.9	74.31	94.68	97	65.53	57.23	185.8	147.82	79.48	262.72	154.63	310.65	317.28	250.83	113.55	134.06	66.54	117.05	433.19	206.39	82.22	124.74	106.59	125.06	97.77	296.42	243.59	29.5	48.47	164.85	312.5	230.5
														3.04938	240.77	41.65	93.95	226.73	75.25	95.5	96.65	67.93	56.41	185.59	152.63	87.38	269.98	156.39	310.1	317.92	253.27	114.71	135.67	66.94	119.18	438.47	209.51	83.72	126.34	108.39	125.99	95.05	301.2	249.49	29.63	48.95	167.25	319.88	229.43
														3.06173	244.38	45.65	93.15	235.01	71.61	96.15	92.1	71.43	55.06	184.75	155	92.12	273.88	157.98	312.35	321.95	255.75	115.96	137.32	67.25	121.4	443.8	212.71	85.3	127.95	110.23	127.64	91.88	307	255.51	29.78	49.43	168.22	328.3	229.83
														3.07407	247.95	50.8	91	237.51	72.84	96.65	90.55	69.4	56.29	187.03	158.2	92.67	280.82	163.33	314.18	332.38	258.26	117.29	138.95	67.61	123.6	449.14	215.95	86.94	129.52	112.09	126.64	95.67	308.05	259.55	29.94	49.83	170.25	329.2	233.57
														3.08642	251.43	49.23	88.42	241.38	74.63	97.1	92.05	66.7	58.04	193.75	166.38	88.43	286.52	168.81	318.13	338.28	260.82	118.63	140.61	67.86	125.8	454.55	219.14	88.61	131.11	114	127.34	101.38	310.83	262.38	30.19	50.2	173.18	330.53	236.38
														3.09877	254.98	53.08	91.52	248.31	74.56	97.69	92.35	65.43	57.78	198.76	169.72	85.38	290.32	172.08	324.43	342.55	263.3	120	142.32	68.2	127.95	460.03	222.34	90.26	132.65	115.94	131.7	97.27	320.82	264.35	30.46	50.68	175.43	336.4	236.45
														3.11111	258.62	58.18	98.65	249.56	75.95	98.16	92.3	64.23	56.9	199.46	164.23	91.17	295.23	173.59	328.8	349.12	265.77	121.3	144.01	68.63	130.1	465.51	225.49	91.9	134.18	117.84	132.69	90.92	326.5	266.19	30.73	51.25	177.2	341.43	236.42
														3.12346	262.08	56.9	99.63	248.53	75.34	98.16	94.1	64.33	58.6	200.91	160.6	96	299.78	172.18	331.9	354.12	268.22	122.53	145.7	69	132.21	471.01	228.55	93.54	135.74	119.76	130.1	93.72	327.07	268.78	30.98	51.78	179.67	345.05	237.43
														3.1358	265.63	57.52	100.87	251.61	77.95	97.72	99.55	62.58	62	203.96	163.32	92.4	304.78	173.2	331.95	361.02	270.64	123.76	147.39	69.45	134.31	476.49	231.66	95.19	137.3	121.69	131.19	100.1	335.07	275.08	31.23	52.47	183.13	351.73	242.5
														3.14815	269.5	59.52	104.83	256.63	83.33	96.76	101.45	62.15	62.8	205.83	167.9	88.33	309.6	177.8	333.88	369.45	273.06	124.99	149.03	69.86	136.46	481.93	234.73	96.89	138.85	123.59	133.15	103.22	345.72	282.23	31.51	52.97	186.02	358.8	252.88
														3.16049	273.43	55.78	103.77	261	81.73	95.71	98.1	65.95	61.59	207.3	173.48	89.57	315.9	181.23	345.18	374.07	275.49	126.29	150.64	70.21	138.61	487.37	237.8	98.64	140.39	125.51	135.01	100.53	346.82	281.54	31.77	53	187.75	364.54	261.4
														3.17284	277.23	51.7	103.82	266.21	77.54	95.24	97.4	71.33	63.58	209.03	177.5	92.23	324.4	184.73	350.83	377.32	277.99	127.61	152.35	70.61	140.89	492.82	240.89	100.38	141.86	127.48	139.19	96.92	344.8	280.34	32.01	53.32	189.92	368.85	265.32
														3.18518	280.83	56	107.35	268.85	78.88	95.35	97.5	72.53	66.33	212.33	179.05	95.98	329.83	190.06	345.38	384	280.52	128.91	154.03	71	143.25	498.23	243.94	102.15	143.29	129.44	141.66	100.93	353.38	285.29	32.24	54	192.85	368.79	266.45
														3.19753	284.42	62.23	109.47	272.29	82.93	96.02	96.7	72.33	65.25	217.7	177.75	100.55	335.93	196.79	349.53	387.77	283.14	130.22	155.77	71.35	145.64	503.64	247.06	103.99	144.71	131.47	142.16	103.25	363.42	290.29	32.46	54.53	195.53	370.14	266.82
														3.20988	288.07	61.08	109.5	283.49	82.29	97.07	105.05	76.55	63.84	219.33	174.17	102.92	343.87	200.6	364.2	390.48	285.84	131.45	157.54	71.73	148.04	509.08	250.29	105.88	146.13	133.59	143.68	104.57	366.65	295.26	32.69	55.08	197.52	376.16	270.67
														3.22222	291.97	56.33	107.77	292.19	78.48	98.16	114.1	77.45	65.2	219.28	173.2	102.63	346.67	200.76	369.98	396.43	288.53	132.72	159.22	72.09	150.36	514.48	253.64	107.85	147.66	135.75	145.11	109.3	370.33	298.6	32.96	55.77	199.87	382.81	274.23
														3.23457	296.12	55.32	106.5	296.91	79.2	99.27	111.9	75.48	67.16	220.74	176.68	101.38	344.25	198.66	364.58	400.15	291.3	134.09	160.91	72.45	152.69	520.04	257.15	109.86	149.27	137.99	145.54	107.27	373.07	299.5	33.23	56.07	203.15	388.29	274.98
														3.24691	299.93	59.8	110.1	303.55	83.36	100.4	109.1	79.98	67.23	221.69	182.73	104.07	343.7	197.68	367.13	406.77	294.14	135.38	162.57	72.84	155.05	525.62	260.63	111.85	150.89	140.21	148.65	103.95	378.95	301.53	33.48	56.27	206.18	392.66	276.13
														3.25926	303.68	66.2	112.38	309.34	84.28	101.6	115.45	85.05	67.03	225.36	189.25	108.87	352.12	205.86	380	413.8	297	136.74	164.22	73.2	157.46	531.25	264.01	113.8	152.5	142.43	152.51	107.2	390.4	307.18	33.73	57.02	208.23	395.68	279.38
														3.2716	307.88	65.37	109.45	314.71	83.65	102.81	123.4	83.65	68.78	230.59	191.73	109.7	365.38	215.88	388.83	412.43	299.94	138.08	165.91	73.59	159.96	536.97	267.39	115.79	154.03	144.59	152.46	109.07	395.28	314.13	33.95	57.77	210.73	399.44	284.67
														3.28395	312.02	59.22	111.2	317.49	84.2	104.07	124.5	83.05	70.66	234.6	192.7	106.87	373.42	218.21	393.03	411.9	302.85	139.35	167.66	73.92	162.55	542.61	270.64	117.84	155.51	146.68	151.96	108.57	398.5	319.73	34.15	58.12	214.2	405.44	286.18
														3.2963	316.13	55.87	116.07	318	86.16	105.38	123.5	83.75	70.71	237.56	197.3	106.08	379.37	219.44	393.15	421.68	305.71	140.78	169.45	74.28	165.18	548.31	273.84	119.95	157.07	148.78	154.24	112.77	406.2	325.21	34.35	58.48	216.53	411.66	286.88
														3.30864	320.33	55.75	120.23	321.44	88.04	106.67	125.6	81	70.79	239.25	200.97	109.83	386.53	221.66	392.13	431.9	308.56	142.21	171.22	74.65	167.88	554.04	277.15	122.13	158.65	150.83	157.21	112.5	413.88	329.1	34.5	59.17	217.93	417.11	292.87
														3.32099	324.43	62.08	121.62	329.19	88.75	107.97	130.05	78.65	72.16	242.3	202.92	111.92	391.33	224.1	394.4	434.8	311.4	143.71	173.01	74.94	170.65	559.74	280.44	124.33	160.28	152.99	161.66	107.03	421.5	333.96	34.68	60	220.95	422.7	296.53
														3.33333	328.57	68.03	118.18	335.84	90.73	109.3	131.2	78.78	73	248.74	204.83	111.92	396.25	230.38	397.58	439.47	314.28	145.29	174.75	75.31	173.34	565.56	283.78	126.54	161.97	155.23	163.96	111.3	422.5	336.76	34.87	60.57	225.1	430.08	296.03
														3.34568	332.57	66.05	120.97	340.08	91.89	110.59	129.4	80.53	73.33	252.8	209.57	115.05	402.63	237.09	407.73	443.6	317.22	146.88	176.52	75.67	176.06	571.41	287.3	128.78	163.55	157.56	161.38	119.77	424.45	336.2	35.07	60.98	228.2	437.16	298.53
														3.35802	336.57	64.97	126.4	347.86	91.75	111.91	132.4	84.28	73.99	254.83	212.85	119.55	411.52	241.15	420.38	445.1	320.22	148.5	178.39	76	178.79	577.3	290.81	131.07	165.16	160.05	160.05	116.72	430.85	343.4	35.33	61.67	230.27	439.54	302.17
														3.37037	340.67	64.52	128.28	355.35	92.44	113.23	137.85	88.28	75.13	257.79	214.35	122.05	422.88	245.39	427.08	454.85	323.25	148.56	180.27	76.39	181.53	583.28	294.39	133.43	166.8	162.54	163.26	109.47	433.75	355.2	35.6	62.38	232.48	442.04	304.85
														3.38272	344.92	62.22	131.03	358.2	94.93	114.52	133.7	90.4	76.04	259.56	224.05	125.45	428.88	247.95	428.73	460.22	326.33	148.6	182.24	76.7	184.38	589.28	298.04	135.84	168.45	165.09	170.28	114.52	439.37	358.08	35.9	62.88	236.17	446.74	310.2
														3.39506	349.28	60.7	133.6	359.89	98.96	115.8	126.35	93.05	75.88	262.69	232.35	130.1	429.87	248.55	424.08	458.53	329.45	148.61	184.21	77.08	187.24	595.28	301.66	138.3	170.21	167.61	173.63	124.92	444.13	356.89	36.22	63.48	240.58	448.45	310.68
														3.40741	353.4	60.8	134.68	366.94	98.58	117.01	127.15	97.35	75.48	265.83	229.08	127.63	435	253.66	422.53	469.63	332.58	148.6	186.16	77.54	190.15	601.29	305.31	140.82	171.98	170.15	173.78	126.43	447.12	360.64	36.52	64.17	243.48	450.56	308.13
														3.41975	357.52	62.85	134.68	379.65	95.51	118.28	133	100.68	76.43	269.85	227.45	119.77	444.53	261.09	430.2	482.57	335.77	151.65	188.14	78.03	193.08	607.29	308.98	143.39	173.74	172.69	176.86	122.85	455.83	366.74	36.81	64.85	246.17	457.56	316.27
														3.4321	361.85	66.23	137.2	386.56	99.2	119.54	136.8	101.25	78.2	272.98	234.83	121.32	453.42	262.19	442.6	484.37	338.99	154.76	190.04	78.55	196	613.26	312.69	145.95	174.69	175.24	178.3	121.97	469.38	371.78	37.07	65.55	249.48	464.66	325.63
														3.44444	364.03	69.97	140.13	388.01	103.5	120.86	135.85	99.03	78.76	273.79	239.4	130.23	454.93	261.46	450.05	487.13	342.23	157.84	191.97	78.96	199	619.26	316.54	148.61	175.6	177.88	180.65	123.7	480.93	376.51	37.32	66.08	252.2	469.18	329.03
														3.45679	366.22	69.08	139.95	389.24	101.75	122.27	135.3	96.45	78.54	276.71	239.9	134.33	454.88	267.48	449.45	492.6	345.52	161	193.9	79.28	202.01	625.31	320.44	151.26	176.49	180.48	185.33	127.45	485.13	381.99	37.54	66.55	254.75	474.41	334.43
														3.46914	372.98	68.08	136.75	391.38	101.49	123.65	137.2	92.68	79.41	281.75	242.1	133.23	461.13	275	452.08	498.82	348.81	162.71	195.87	79.51	205.09	631.41	324.48	153.97	177.4	183.09	185.26	130.52	487.37	384.65	36.98	67.25	257.35	481.28	336.83
														3.48148	379.98	69.93	136.58	398.9	103.56	125.04	143.8	91.78	81.15	290.09	246.57	128.55	470.6	278.41	461.63	511.08	352.1	164.45	197.92	79.74	208.26	637.62	328.48	156.75	179.86	185.75	184.15	131.22	493.82	388.21	36.45	68.28	260.43	490.3	336.7
														3.49383	382.42	70.62	142.55	406.96	104.54	126.4	150.55	96.55	81.73	296.5	250.03	124.13	482.73	280.94	472.6	519.95	355.42	166.31	199.99	80.03	211.45	643.88	332.39	159.51	182.37	188.35	188.55	130.52	501.35	394.8	35.93	69.2	263.65	498.33	341.02
														3.50617	384.65	70.45	144.18	413.51	106.33	127.72	149.3	100.13	81.66	297.05	253.88	124.73	491.32	285.99	480.38	519.85	358.77	168.18	202.11	80.35	214.68	650.15	336.35	162.35	184.96	191.04	196.68	129.93	508.3	399.05	35.45	69.92	265.93	504.08	345.2
														3.51852	391.18	69.22	144.1	420.96	108.76	129.03	146.6	102.83	83.08	297.08	260.63	130.55	496.08	293.1	483.43	524.28	362.16	170.08	204.24	80.74	217.9	656.49	340.26	165.24	187.57	193.8	201.51	133.25	515.82	403.41	36.5	70.7	268.85	507.21	349.52
														3.53086	397.85	69.2	149.83	427.83	111.88	130.35	147.2	104.83	85.78	299.15	263.08	138.92	502.75	298.01	480.4	536.38	365.55	171.96	206.36	81.13	221.19	662.83	344.26	168.18	189.41	196.55	203.36	134.63	521.8	409.8	37.56	71.33	272.97	509.91	354.78
														3.54321	402.73	71.93	157.67	433.4	113.28	131.71	148.45	106.73	87.29	302.78	264	144.92	509.8	300.85	478.1	547.62	368.92	173.83	208.5	81.54	224.51	669.18	348.38	171.2	191.27	199.35	207.95	130.25	529.67	414.74	38.6	71.87	275.92	517.46	355.07
														3.55556	407.58	73.53	163.17	436.54	114.71	133.08	153.8	112.98	87.6	309.18	265.93	147.08	516.65	306.28	481.73	551.47	372.16	175.71	210.64	82	227.93	675.59	352.49	174.26	193.09	202.1	212.64	130.95	541.47	420.34	39.61	72.52	278.13	525.98	354.62
														3.5679	412.1	73.18	162.43	441.34	117.48	134.46	161.15	118.25	88.84	315.99	266.53	147.82	523.82	312.38	484.98	550.53	375.23	177.6	212.81	82.48	231.38	681.94	356.6	177.37	194.96	204.89	215.03	139.4	549.48	426.65	39.86	73.18	281.72	528.91	357.63
														3.58025	416.67	73.77	163.07	447.93	114.1	135.87	168.05	119.6	90.76	319.49	272.18	146.9	531.27	316.31	488.28	554.7	378.25	179.54	215.05	83	234.79	688.27	360.79	180.51	196.83	207.69	217.55	145.68	551.43	429.58	40.15	74.07	285.67	530.04	360.08
														3.59259	421.42	74.17	169.2	455.05	112.01	137.28	170.1	120.68	91.65	322.48	281.85	146.53	536.97	319.85	494.8	560	381.21	181.58	217.32	83.46	238.23	694.62	364.86	183.68	198.75	210.54	221.61	145.12	552.08	434.3	40.43	74.97	288.62	538.29	361.95
														3.60494	426.02	72.38	169.85	464.9	117.3	138.74	161.7	122.85	91.43	326.29	286.1	149.38	541.65	322.69	505.08	561.78	384.21	183.64	219.62	83.88	241.61	700.88	368.99	186.89	200.71	213.51	223.24	141.77	557.32	444.81	40.74	75.63	291	549.51	365.08
														3.61728	430.7	69.93	166.02	472.46	121.86	140.31	158	127.15	92.25	328.71	288.03	151.42	549.12	327.93	510.18	567.58	386.77	185.74	221.95	84.25	245.05	707.12	373.21	190.13	202.65	216.45	225.64	140.35	566.18	452.84	41.08	76.53	294.1	556.96	373.62
														3.62963	435.73	72.6	171.1	477.94	123.85	141.91	161	129.8	93.71	331.6	293.13	153.6	556.02	335.65	509.43	574.6	389.28	187.9	224.18	84.59	248.46	713.34	377.4	193.41	204.66	219.44	231.58	144.93	568.93	453.06	41.35	77.53	298.62	559.21	384.87
														3.64198	440.62	77.43	184.2	484.04	123.79	143.52	162.85	128.65	94.11	336.68	295.23	155.35	560.65	338.63	515.43	578.58	391.75	189.98	226.46	84.99	251.9	719.48	381.71	196.76	206.64	222.51	233.85	148.27	572.95	453.9	41.63	78.28	302.88	559.86	390.08
														3.65432	445.3	75.93	190.23	490.2	122.93	145.11	165.85	127.7	94.56	337.98	295.93	154.07	567.95	342.5	522.2	582.8	394.22	192.08	228.73	85.4	255.39	725.68	386.1	200.12	208.65	225.59	235.79	143.88	581.3	462.15	41.88	78.88	305.97	566.56	391.17
														3.66667	450.27	76.4	185.08	496.61	122.28	146.58	168.2	128.85	96.53	339.63	301.05	154.77	577.63	349.15	523.88	587.4	397.76	194.2	230.98	85.83	258.94	731.94	390.46	203.52	210.68	228.81	241.13	142.22	586.8	471.3	42.12	79.65	309.13	577.49	393.2
														3.67901	455.25	80.77	181.87	503.25	121.66	148.05	170.25	133.05	99.01	346.73	305.22	155.92	587.45	354.74	525.45	594.95	401.41	196.29	233.32	86.24	262.64	738.24	394.88	206.95	212.7	232.14	248.01	147.62	597.25	475.25	42.37	80.77	312.67	584.83	398.65
														3.69136	460.02	78.05	189.08	510.35	124.93	149.56	173.15	140.68	100.21	352.28	307.97	157.58	597.53	359.91	534.15	600.47	405.09	198.45	235.67	86.63	266.4	744.63	399.35	210.38	214.7	235.44	254.99	150.98	606.1	480.69	42.62	81.92	316.12	584.76	403.12
														3.7037	465.05	77.97	196.08	516.73	126.79	151.12	176.5	147.6	101.44	356.61	315.98	164.85	604.87	359.29	548.28	602.85	408.76	200.64	238	87.03	270.29	751.05	403.8	213.83	216.66	238.73	258.53	151.62	610.33	490.45	42.92	82.85	319.13	584.71	404.63
														3.71605	470.12	82.58	198.3	522.03	124.73	152.76	179.05	151.15	103.98	360.31	326.17	169.37	607.97	360.73	553.73	608.35	411.85	202.81	240.42	87.46	274.21	757.43	408.34	217.3	218.64	242	257.91	154.55	617.82	497.29	43.24	83.65	322.03	593.23	411.73
														3.72839	475	79.38	203.57	524.54	128.99	154.4	182.8	153.48	106.24	365.88	330.45	167.85	610.75	367.78	553.85	612.45	414.88	205	242.84	87.91	278.11	763.84	412.81	220.83	220.63	245.29	259.23	157.25	625.83	502.79	43.59	84.45	326.18	603.96	418.23
														3.74074	480.08	78.1	206.05	527.61	132.98	155.99	187.35	154.05	106.93	372.73	330.17	168.37	614.93	372.13	558.73	613.65	418.08	207.2	245.21	88.39	282.01	770.24	417.29	224.43	222.64	248.65	267.54	160.72	635.05	508.46	43.93	85.42	329.87	607.78	419.3
														3.75309	485.12	86	203.87	537.61	127.74	157.53	189.5	151.78	107.01	376.94	329.92	172.92	620.9	378.06	564.55	622.23	421.42	209.41	247.61	88.89	285.86	776.68	421.75	228.07	224.7	252.14	273.93	163.37	642.37	512.24	44.27	86.55	332.27	609.38	422.38
														3.76543	489.88	88.08	206.22	548.65	125.23	159.04	191.3	149.68	108.15	379.96	331.58	177.67	633.83	385.1	567.23	638.37	424.95	211.65	249.94	89.33	289.65	783.22	426.13	231.72	226.74	255.59	273.05	165.02	646	516.56	44.57	87.62	336.77	614.38	424.43
														3.77778	494.58	80.93	210.15	551.41	128.91	160.57	198.6	152.3	109.53	383.15	335.57	176.75	643.1	387.79	565.65	649.45	428.73	213.93	252.25	89.8	293.43	789.79	430.68	235.33	228.74	258.96	273.49	166.78	650.42	519.04	44.85	88.45	341.37	620.4	425.72
														3.79012	499.62	80.37	212.42	553.05	129.25	162.17	204.15	160.4	110.04	388.34	337.88	174.58	644.5	391.24	570.48	654.33	432.58	216.26	254.55	90.21	297.25	796.46	435.24	238.9	230.77	262.32	273.73	164.65	656.95	522.84	45.17	89.32	343.67	629.74	429.65
														3.80247	504.5	86.2	215.42	564.55	128.3	163.81	207.25	169.45	110.58	392.6	341.77	177.03	652.98	400.89	583.63	658.02	436.53	218.56	256.88	90.55	301.05	803.14	439.79	242.46	232.84	265.66	271.56	165.43	663.38	533.35	45.43	90.45	346.22	641	435.8
														3.81481	507.73	90	219.92	574.86	130	165.5	216.6	175.33	112.89	394.43	350.22	178.98	663.83	409.99	592	663.88	440.58	220.9	259.2	90.91	304.89	809.79	444.41	246.02	234.99	269.03	271	170.95	671.72	542.75	45.71	91.73	349.43	647.1	443.38
														3.82716	509.88	92.25	225.93	578.35	129.89	167.26	221.85	176.75	116.74	397.28	355.52	180.4	669.95	412.43	598.23	670.07	444.62	223.23	261.55	91.21	308.8	816.47	448.88	249.57	237.21	272.5	271.48	169.63	679.73	547.33	45.98	92.95	353.3	649.21	446.5
														3.83951	512.13	94.37	230.15	585.38	127.45	169.03	220.9	176.05	118.69	402.56	357.9	184.5	672.42	413.76	598.45	669	448.69	225.51	263.96	91.55	312.7	823.15	453.14	253.14	239.46	275.98	274.94	167.48	684.67	553.48	46.26	94	357.9	650.7	449.8
														3.85185	514.25	94.7	229.65	595.5	126.58	170.9	220	176.68	119.04	407.5	357.73	189.85	678.72	419.64	592.9	660.18	452.72	227.85	266.34	91.89	316.59	829.77	457.39	256.65	241.65	279.48	278.35	169.42	693.5	561.43	46.57	95	361.37	652.6	457.12
														3.8642	516.55	92.88	229.45	602.96	128.14	172.87	220.2	180.78	120.25	410.31	357.53	193.85	690.4	427.75	594.3	656.58	456.66	230.18	268.78	92.2	320.51	836.49	461.54	260.17	243.78	283.04	274.78	169.35	701.33	567.5	46.92	95.95	364.43	662.25	462.03
														3.87654	519.13	91.37	235.37	607.15	130.24	174.85	219.5	187.73	121.2	408.86	364.35	196.22	699.05	431	600.65	661.75	460.49	232.58	271.2	92.51	324.39	843.2	465.68	263.66	245.82	286.63	267.46	171.32	706.17	572.45	47.28	97.1	368.9	675.85	465.48
														3.88889	521.7	89.98	242.58	611.05	133.64	176.86	218.25	193.63	121.89	409.34	372.53	199.62	706.18	429.91	609.35	665.53	464.16	235	273.56	92.86	328.24	849.88	469.98	267.14	247.91	290.2	269.14	172.92	712.35	577.14	47.62	98.42	372.9	679.16	467.88
														3.90123	524.45	90.8	246.32	616.74	138.26	178.83	227.5	196.78	123.09	416	378.88	201.83	715.6	435.39	619.33	669.62	467.73	237.48	275.89	93.26	332.19	856.69	474.3	270.59	250.01	293.71	276.76	170.82	719.22	583.76	47.95	99.47	376.32	679	475.43
														3.91358	527.15	92.28	247.72	622.18	139.34	180.71	240.95	195.35	125.53	422.65	384.42	202.73	729.65	445.48	626.55	672.25	471.22	239.98	278.17	93.73	336.11	863.35	478.64	274.01	252.15	297.19	278.43	172.8	728.42	592.55	48.24	100.48	381.52	682.11	483.83
														3.92593	529.8	91.58	249.77	628.11	136.66	182.55	239.1	195.28	128.24	426.19	386.35	201.72	736.72	448.23	633.58	673.83	474.67	242.49	280.48	94.24	340.08	869.97	483.01	277.41	254.36	300.59	278.09	180.17	734.23	598.35	48.53	101.77	386.58	685.09	484.13
														3.93827	532.67	89.07	256.38	636.91	136.29	184.36	233.2	201.45	128.73	428.49	387.05	200.23	733.38	447.6	641.25	683.18	478.16	245.03	282.83	94.74	344.03	876.57	487.38	280.78	256.44	304	280.54	180.65	736.77	602.68	48.87	103	389.65	691.25	487.28
														3.95062	535.55	90.07	263.83	645.93	137.25	186.15	239.55	207.98	128.9	436.23	393.47	198.77	737.92	452.44	644.55	697.12	481.63	247.6	285.24	95.3	347.96	883.01	491.66	284.16	258.5	307.49	284.28	173.68	742.83	610.63	49.2	104.02	392.58	700.58	492.27
														3.96296	538.52	95.27	267.82	653.75	135.04	187.96	248.2	212.3	131.53	443.54	400.23	194.47	750.9	460.33	644.75	710.13	485.1	250.24	287.72	95.84	351.9	889.51	495.79	287.47	260.5	311.04	283.98	171.28	752	618.31	49.59	105.18	395.58	708.06	497.6
														3.97531	541.6	97.62	272.8	658.51	134.48	189.7	249.05	214.5	135.66	442.86	402.82	194.33	759.53	467.66	646.03	718.8	488.64	252.75	290.14	96.38	355.8	895.61	499.69	290.11	262.41	314.68	279.11	175.55	763.22	624.3	49.96	106.43	399.53	715.6	504.1
														3.98765	544.63	97.72	275.53	662.48	137.29	191.22	247.75	216.48	136.95	442.58	407.17	197.9	760.07	473.11	649.13	722.22	492.03	254.88	292.58	96.88	359.26	900.75	503.33	292.41	264.24	318.19	278.8	179.38	772.87	630.99	50.32	107.37	404.63	723.34	507.8
														4	547.62	97.4	273.28	668.09	141.15	192.47	253.75	220.75	134.9	446.49	408.95	203.02	758.82	475.89	653.98	720.98	492.03	256.23	294.75	97.28	361.8	904.07	506.73	293.98	265.69	320.99	282.75	178.25	778.23	633.19	50.68	107.77	407.9	725.33	513.22
[truncated: 45 more columns]

## Sheet: Fig. S2
Figure S2c		PA diameter, mm
	Study group	Control	LHD w/o PH	PH-LHD
	Patients	n=17	n=16	n=22
		23.16	21.9	29.93
		25.38	35.26	29.9
		27	29.7	34.83
		24.06	31.26	29.16
		27.13	23.5	28.22
		24.83	24.86	35.4
		24.23	24.03	28.73
		25.13	32.86	37.06
		24.13	29.3	30.46
		27.23	20.9	29.8
		22.73	23.8	26.33
		27.96	31.36	35.1
		30.3	22.9	32.23
		28.76	28.9	32.96
		24.33	27.56	31.3
		28.06	31.93	32.96
		24.1		31.66
				30.63
				27.06
				44.63
				31.1
				48.86

## Sheet: Fig. S3
Figure S3a		Age, years				Figure S3b		Sex, Female/Male							Figure S3c		Correlation in LHD patients			Figure S3d	Correlations
	Study group	Control	LHD w/o PH	PH-LHD			Study group	Donor		LHD w/o PH		PH-LHD				Variable	mPAP, mm Hg	Age, years			Variable	Age, years	E0.5, MPa	Strain at 1MPa
	Patients	n=26	n=28	n=22			Patients	Females	Males	Females	Males	Females	Males			n	n=50	n=50			n	n=76	n=76	n=68
		31	49	31				9	17	9	19	9	13				13	49		Study groups	donor	31	0.820643	0.519675
		41	44	45													10	44			donor	41	0.184657	ND
		35	36	52													18	36			donor	35	0.987498	0.501897
		58	53	65													18	53			donor	58	2.16546	0.430659
		41	44	60													17	44			donor	41	0.35612	ND
		29	59	51													22	59			donor	29	0.801326	0.526991
		58	35	48													13	35			donor	58	1.76878	0.427444
		31	29	62													14	29			donor	31	0.47836	0.541463
		22	57	65													13	57			donor	22	0.289383	ND
		57	42	32													18	42			donor	57	1.19091	0.482274
		38	55	57													21	55			donor	38	0.9753	0.503391
		28	59	55													18	59			donor	28	0.553975	0.587787
		54	60	58													14	60			donor	54	2.53768	0.41936
		54	57	57													19	57			donor	54	2.45826	0.425832
		57	55	61													12	55			donor	57	1.94368	0.420982
		48	55	57													17	55			donor	48	1.92158	0.422601
		54	60	52													19	60			donor	54	1.38003	0.451311
		38	60	58													20	60			donor	38	1.09404	0.491378
		57	55	58													13	55			donor	57	1.04228	0.494395
		19	49	33													23	49			donor	19	0.288134	ND
		23	61	56													17	61			donor	23	1.0003	0.500401
		72	65	54													22	65			donor	72	2.30294	0.38803
		50	60														16	60			donor	50	1.21363	0.476157
		22	31														14	31			donor	22	0.574683	0.548621
		16	36														16	36			donor	16	0.907998	0.516734
		51	32														12	32			donor	51	1.465	0.465363
			56														19	56			LHD w/o PH	49	0.553439	0.566996
			63														20	63			LHD w/o PH	44	0.364994	ND
																	42	31			LHD w/o PH	36	0.144077	ND
																	30	45			LHD w/o PH	53	0.287406	ND
																	26	52			LHD w/o PH	44	0.871891	0.518206
Figure S3e		Age, years															26	65			LHD w/o PH	59	2.45859	0.45803
	Study group	Donor		LHD w/o PH		PH-LHD											34	60			LHD w/o PH	35	1.00448	0.500401
	Sex, Female/Male	Females	Males	Females	Males	Females	Males										55	51			LHD w/o PH	29	0.553412	0.534253
	Patients	n=9	n=17	n=9	n=19	n=9	n=13										36	48			LHD w/o PH	57	0.758856	0.535699
		58	31	53	49	31	45										26	62			LHD w/o PH	42	1.38174	0.476157
		41	41	29	44	65	52										27	65			LHD w/o PH	55	1.39302	0.460701
		29	35	55	36	60	51										38	32			LHD w/o PH	59	0.758184	0.529902
		58	31	60	44	62	48										30	57			LHD w/o PH	60	3.10637	0.39803
		28	22	61	59	57	65										28	55			LHD w/o PH	57	2.32467	0.402993
		54	57	60	35	58	32										42	58			LHD w/o PH	55	1.1131	0.488353
		19	38	31	57	33	55										31	57			LHD w/o PH	55	0.306259	0.587787
		72	54	32	42	56	58										47	61			LHD w/o PH	60	2.07116	0.432263
		16	57	63	55	54	57										29	57			LHD w/o PH	60	0.340101	ND
			48		59		61										35	52			LHD w/o PH	55	2.301	0.422601
			54		60		57										34	58			LHD w/o PH	49	0.975634	0.503391
			38		57		52										31	58			LHD w/o PH	61	0.81839	0.516734
			57		55		58										27	33			LHD w/o PH	65	1.86345	0.446583
			23		60												29	56			LHD w/o PH	60	2.97218	0.393043
			50		55												32	54			LHD w/o PH	31	0.604047	0.545764
			22		49																LHD w/o PH	36	0.878682	0.51526
			51		65																LHD w/o PH	32	0.842908	0.51526
					36																LHD w/o PH	56	0.756648	0.531354
					56																PH-LHD	31	1.80009	0.437059
																					PH-LHD	45	1.4657	0.460701
																					PH-LHD	52	3.48091	0.352221
Figure S3f		E0.5, Mpa																			PH-LHD	65	2.29656	0.407931
	Study group	Donor		LHD w/o PH		PH-LHD															PH-LHD	60	6.21657	0.289532
	Sex, Female/Male	Females	Males	Females	Males	Females	Males														PH-LHD	51	2.63209	0.393043
	Patients	n=9	n=17	n=9	n=19	n=9	n=13														PH-LHD	48	3.11032	0.406288
		2.16546	0.820643	0.287406	0.553439	1.80009	1.4657														PH-LHD	62	0.838108	0.542898
		0.35612	0.184657	0.553412	0.364994	2.29656	3.48091														PH-LHD	65	4.78534	0.374539
		0.801326	0.987498	0.306259	0.144077	6.21657	2.63209														PH-LHD	32	1.47125	0.462258
		1.76878	0.47836	0.340101	0.871891	0.838108	3.11032														PH-LHD	57	0.636109	0.532804
		0.553975	0.289383	0.81839	2.45859	0.636109	4.78534														PH-LHD	55	2.59173	0.37962
		2.53768	1.19091	2.97218	1.00448	0.629952	1.47125														PH-LHD	58	3.49467	0.355687
		0.288134	0.9753	0.604047	0.758856	2.79487	2.59173														PH-LHD	57	0.367618	0.587787
		2.30294	2.45826	0.842908	1.38174	0.467152	3.49467														PH-LHD	61	0.792459	0.51526
		0.907998	1.94368	1.29083	1.39302	2.33528	0.367618														PH-LHD	57	1.74465	0.420982
			1.92158		0.758184		0.792459														PH-LHD	52	3.45278	0.39803
			1.38003		3.10637		1.74465														PH-LHD	58	0.629952	0.538585
			1.09404		2.32467		3.45278														PH-LHD	58	1.25303	0.471546
			1.04228		1.1131		1.25303														PH-LHD	33	2.79487	0.406288
			1.0003		2.07116																PH-LHD	56	0.467152	0.572582
			1.21363		2.301																PH-LHD	54	2.33528	0.412845
			0.574683		0.975634
			1.465		1.86345
					0.878682
					0.756648

[truncated: 8 more sheets: Fig. S4, Fig. S5, Fig. S6, Fig. S7, Fig. S8, Fig. S9, Fig. S10, Fig. S11]
